# Supplementary material for: Definition and understanding of “efficiency” in healthcare provision research: a scoping review
Source: Front Public Health. 2024 Nov 4;12:1439788. doi: 10.3389/fpubh.2024.1439788 (PMC11571063; doi:10.3389/fpubh.2024.1439788)
Supplement: Supplementary Data Sheet 2 — Extraction - level of definitions. [file Data_Sheet_2.XLSX]

## Sheet: Extraktion
paper_id	def_id	author	year	author full	title	country	level	setting	subsetting	multi_def	direct_1	direct_text_1	eff_type_1	eff_subtype_1	rel_eff_1	method_1	orientation_1	inputs_1	outputs_1	indicator_1	quali_at_all_1	quali_in_def_1
1	1	Morse	1974	E.V. Morse, G. Gordon, M. Moch	Hospital costs and quality of care. An organizational perspective	USA	Provider	hospital		No	direct	Before proceeding, it is important to explicate clearly the term "efficiency." In asking how efficient a hospital is, three different and distinct questions are really being raised: 1. To what extent is the hospital utilizing the capacity of its physicalplant? 2. How much time does it take to process a patient? 3. How much money does it cost to process a patient?	productive	technical and cost efficiency	Yes	indicator(s)				occupancy rate, length of stay, total expenses of hospital	Yes	No
2	2	Leu	1978	R. Leu	Betrachtungen zur Effizienz und Struktur des Gesundheitswesens	Switzerland	Health System	national		No	direct	Aus ökonomischer Sicht besteht das Problem somit darin, den von der Bevölkerung (der Gesellschaft) gewünschten Gesundheitszustand mit möglichst geringem Mitteleinsatz zu realisieren, das heisst Gesundheit effizient zu produzieren.	productive	technical efficiency	Yes	indicator(s)				use of capital and workforce / improvement in population health (life expectancy)	Yes	Yes
3	3	Leu DE	1978	R. Leu	Ansaetze zur empirischen Messung der relativen Effizienz von Gesundheitssystemen	Switzerland	Health System	international		No	direct	Die Produktionseffizienz misst die Kostengünstigkeit der Produktion eines bestimmten Güterangebotes; sie ergibt sich als Verhältnis eines in physischen Einheiten gemessenen Outputs zu seinen Kosteninputs.	productive	cost efficiency	Yes	other		costs	mortality (different age classes)		Yes	Yes
4	4	Steele	1982	R. Steele, A. M. Gray	Statistical cost analysis: the hospital case	UK	Provider	hospital	maternity wards	No	indirect		productive	technical efficiency	Yes	indicator(s)				running cost of hospital / (deliveries, bed days)	No	No
5	5	Nunamaker	1983	T. R. Nunamaker	Measuring routine nursing service efficiency: a comparison of cost per patient day and data envelopment analysis models	USA	Provider	hospital	nursing services	No	direct	The notion of efficiency employed in this approach is termed Pareto Efficiency (or Pareto-Koopmans Efficiency) [...] "A DMU is not efficient in producing its output (from given amounts of input) if it can be shown that some other DMU or combination of DMUs can produce more of some output, without producing less of any other output and without utilizing more of any resource."	productive	technical efficiency	Yes	DEA (+)	input-oriented	total inpatient routine costs	total routine days (seperated btw. aged, pediatric, maternity, all days)		No	No
6	6	Sherman	1984	H. D. Sherman	Hospital efficiency measurement and evaluation. Empirical test of a new technique	USA	Provider	hospital		No	direct	A hospital is thus defined to be inefficient if it could have produced the same amount and quality patient care and other outputs with fewer resources that it consumed or if it could have produced greater amounts of its output with the same amount of resources it used.	productive	technical efficiency	Yes	DEA (+)	input-oriented	Fulltime equivalents of nonphysician personnel, $-worth of medical supplies, bed days	patient days (> 65 and < 65), nurses trained, interns/residents trained		Yes	No
7	7	Grosskopf	1987	S. Grosskopf, V. Valdmanis	Measuring hospital performance. A non-parametric approach	USA	Provider	hospital		No	indirect		productive	technical efficiency	Yes	SFA (+)		number of physicians (DOCS), full time equivalent employment of non-physician labor (FTEOTH), admission (ADM), and net plant assets (MPA)	acute-care patient days, intensive-care patient days, surgeries (n°), ambulatory and emergency care visits		Yes	No
8	8	McGuire	1987	A. McGuire	The measurement of hospital efficiency	UK	Provider	hospital		No	indirect		productive and allocative		Yes	indicator(s)				beds, hours of medical labour, nursing labour, and service department labour (cleaning & co.)	No	No
9	9	Register	1987	C. A. Register, E. R. Bruning	Profit Incentives and Technical Efficiency in the Production of Hospital Care	USA	Provider	hospital		No	indirect		productive	technical efficiency	Yes	other					No	No
10	10	Usherwood	1987	T. P. Usherwood	Clinical efficiency in general practice	UK	Provider	primary care		No	direct	The efficiency with which a general practitioner cares for a particular need within his practice is of course defined as a ratio — outcome divided by time.	productive	technical efficiency	DNA	indicator(s)				abstract ratio of disability / time	Yes	Yes
11	11	Färe	1989	R. Färe, S. Grosskopf, V. Valdaunis	Capacity, Competiton and Efficiency in Hospitals: A Nonparametric Approach	USA	Provider	hospital		No	indirect		productive	technical efficiency	Yes	DEA (+)	output-oriented	n° of physicians, FTE of nonphysician labour, admissions, n° of beds	acute care inpatient days, intensive care inpatient days, n° of surgeries, n° of ambulatory and emergency visits		No	No
12	12	Beech	1990	R. Beech, J. Larkinson	Estimating the financial savings from maintaining the level of acute services with fewer hospital beds	UK	Provider	hospital		No	direct	The aim is to reduce organizational inefficiencies so that service levels in terms of numbers of patients treated and standards of care are maintained but at a lower cost per case.	productive	technical efficiency	Yes	indicator(s)				cost per case (?) cost per occupied bed day ?	Yes	Yes
13	13	Dittman	1991	D. A. Dittman, R. Capettini, R. C. Morey	Measuring efficiency in acute care hospitals: an application of data envelopment analysis	USA	Provider	hospital		No	direct	A hospital is not Pareto efficient in utilizing its inputs (to produce various amounts of outputs) if it can be shown that some other hospital or combination of hospitals with no more favorable environment can produce at least the same amount of all outputs, with less of some resources and no more of any other resource.	productive	technical efficiency	Yes	DEA (+)	input-oriented	work hours, beds, salaries, other costs, n° of inpatient days	Discharges, inpatient revenue, n° of inpatient days		No	No
14	14	Sear	1991	A. M. Sear	Comparison of efficiency and profitability of investor-owned multihospital systems with not-for-profit hospitals	USA	Provider	hospital		No	direct	For present purposes, efficiency will be definded as the ratio of input to output.	productive	technical efficiency	Yes	indicator(s)				FTE personnel per bed, manhours per adjusted patient day, wages per adjusted patient day	No	No
15	15	Ozcan	1992	Y. A. Ozcan, R. D. Luke, C. Haksever	Ownership and organizational performance. A comparison of technical efficiency across hospital types	USA	Provider	hospital		No	indirect		productive	technical efficiency	Yes	DEA (+)	NA	service complexity, hospital size, labor, supplies	adjusted discharges, outpatient visits, training FTEs		Yes	No
16	16	Sear	1992	A. M. Sear	Operating characteristics and comparative performance of investor-owned multihospital systems	USA	Provider	hospital		No	indirect		productive	technical efficiency	Yes	indicator(s)				staff per occupied bed, workhours per adjusted patient day, wages per adjusted patient day	No	No
17	17	Juras	1993	P. E. Juras, C. A. Brooks	Supporting operational decision making	USA	Provider	hospital		No	indirect		productive	technical efficiency	Yes	DEA (+)	input-oriented	labour hours, n° of open beds	patient days		Yes	No
18	18	Lynch	1994	J. R. Lynch, Y. A. Ozcan	Hospital closure: an efficiency analysis	USA	Provider	hospital		No	indirect		productive	technical efficiency	Yes	DEA (+)	NA	capital assets, labor, supply (operational expenses)	adjusted discharges, outpatient visits, training FTEs		Yes	No
19	19	Zuckerman	1994	S. Zuckerman, J. Hadley, L. Iezzoni	Measuring hospital efficiency with frontier cost functions	USA	Provider	hospital		No	direct	For the purposes of this study, we define hospital inefficiency as the difference between the actual total cost and the minimum feasible total cost of producing some given set of outputs at a given level of quality.	productive	technical efficiency	Yes	SFA (+)		average annual salary per FTE, depreciation and interest depenses per bed	Medicare admissions, Medicare post-admission days, other admissions, other post-admission days, total outpatient visits		Yes	Yes
20	20	Brownell	1995	M. D. Brownell, N. P. Roos	Variation in length of stay as a measure of efficiency in Manitoba hospitals	Canada	Provider	hospital		No	indirect		productive	technical efficiency	Yes	indicator(s)				length of stay	No	No
21	21	Burgess	1995	J. F. Burgess Jr, P. W. Wilson	Decomposing Hospital Productivity Changes, 1985-1988: A Nonparametric Malmquist Approach	USA	Provider	hospital		No	indirect		productive	technical efficiency	Yes	DEA (+)	both	n° of acute-care hospital beds, n° of long-term hospital beds, registered nurses FTE, licensed practical nurses FTE, other clinical labor FTE, nonclinical labor FTE, long-term care labor FTE	acute care inpatient days, case-mix weighted acute care inpatient discharges, long-term care inpatient days, n° of outpatient visits, n° of ambulatory surgical procedures, n° of inpatient surgical procedures		Yes	No
22	22	Rosko	1995	M. D. Rosko, J. A. Chilingerian, J. S. Zinn, W. E. Aaronson, M. D. Rosko, J. A. Chilingerian, et al.	The effects of ownership, operating environment, and strategic choices on nursing home efficiency	USA	Provider	nursing home		No	indirect		productive	technical efficiency	Yes	DEA (+)	input-oriented	FTE registered nurses, FTE licenced practical nurses, FTE nurses aids, FTE rehab personnel, FTE other personnel	SNF days, ICF days		Yes	No
23	23	Burgess	1996	J. F. Burgess Jr, P. W. Wilson	Hospital Ownership and Technical Inefficiency	USA	Provider	hospital		No	indirect		productive	technical efficiency	Yes	DEA (+)	both	n° of acute-care hospital beds, n° of long-term hospital beds,registered nurses FTE, licensed practical nurses FTE, other clinical labor FTE, nonclinical labor FTE, long-term care labor FTE	acute care inpatient days, case-mix weighted acute care inpatient discharges, long-term care inpatient days, number of outpatient visits, ambulatory surgical procedures, inpatient surgical procedures		Yes	No
24	24	Luoma	1996	K. Luoma, M. L. Järviö, I. Suoniemi, R. T. Hjerppe	Financial incentives and productive efficiency in Finnish health centres	Finland	Provider	primary care		No	indirect		productive	technical efficiency	Yes	DEA (+)	input-oriented	operating costs	visits to physician, visits to other personnel, dental care visits, special examinations, inpatient days		No	No
25	25	Morey	1996	R. C. Morey, D. A. Dittman	Cost pass-through reimbursement to hospitals and their impacts on operating efficiencies	USA	Provider	hospital		No	indirect		productive	technical efficiency	Yes	DEA (+)	input-oriented	n° of beds, % of inpatient days that are intensive care, hospital capital	patient days <14y, patient days 14-65y, patient days >65y		No	No
26	26	Ozcan	1996	Y. A. Ozcan, M. J. McCue, A. A. Okasha	Measuring the technical efficiency of psychiatric hospitals	USA	Provider	hospital	psychiatric hospitals	No	indirect		productive	technical efficiency	Yes	DEA (+)	input-oriented	capital assets, labor (FTEs), supply (operational expenses)	adjusted discharges, outpatient visits		No	No
27	27	White	1996	K. R. White, Y. A. Ozcan	Church ownership and hospital efficiency	USA	Provider	hospital		No	direct	Technical efficiency occurs when the firm produces the maximum possible sustained output from a given set of inputs.	productive	technical efficiency	Yes	DEA (+)	input-oriented	hospital size (n° of beds), service complexity, labor (FTEs), supply (operational expenses)	adjusted discharges, outpatient visits		No	No
28	28	Färe	1997	R. Färe, S. Grosskopf, B. Lindgren. J. P. Poullier	Productivity growth in health-care delivery	international	both			No	indirect		productive	technical efficiency	Yes	DEA (+)	output-oriented	Physicians, medical care beds // physicians/population, medical care beds/population	bed days, discharges // life expectancy of women at age 40, reciprocal of infant mortality rate		Yes	Yes
29	29	Junoy	1997	J. P. Junoy	Measuring technical efficiency of output quality in intensive care units	USA	Provider	hospital	intensive care unit	No	direct	[...] for a certain combination of resources (and, therefore, for a certain budget), it should not be possible to obtain a better result.	productive	technical efficiency	Yes	DEA (+)	both	severity adjusted patient days (LOS)	patient severity-adjusted mortality rate		Yes	Yes
30	30	Onady	1997	G. M. Onady	A community collaborative practice experience between Med/Peds and family practice	USA	Provider	primary care	Med/Ped Centers	No	indirect		productive	technical efficiency	Yes	other					No	No
31	31	Ozcan (Ozean)	1997	Y. A. Ozcan, R. K. Shukla, L. H. Tyler	Organizational Performance in the Community Mental Health Care System: The Need Fulfillment Perspective	USA	Provider	primary care	mental health centers	No	direct	Efficiency is defined as the ratio of input effort (in terms of time, money, personnel, and other resources) to output (Coursey 1977).	productive	technical efficiency	Yes	indicator(s)				personnel expenditure per client, revenue per client, total expenditure per client, FTE available/n° of clients served, utilization/available capacity of services	No	No
32	32	Rosenman	1997	R. Rosenman, K. Siddharthan, M. Ahern	Output efficiency of health maintenance organizations in Florida	USA	Provider	primary care	HMOs	No	direct	HMOs that are technically efficient (either minimizing costs given a level of outputs or maximizing outputs given inputs) [...]	productive	technical efficiency	Yes	DEA (+)	output-oriented	capital assets, total expenditures on the provision of medical services, administrative expenses	n° of people enrolled in each plan		Yes	No
33	33	Shukla	1997	R. K. Shukla, J. Pestian, J. Clement	A comparative analysis of revenue and cost-management strategies of not-for-profit and for-profit hospitals	USA	Provider	hospital		No	indirect		productive	technical efficiency	Yes	indicator(s)				FTE per occupied bed, paid hours per admission, licensed bed occupancy, case-mix adjusted LOS	No	No
34	34	Burgess	1998	J. F. Burgess Jr, P. W. Wilson	VARIATION IN INEFFICIENCY AMONG US HOSPITALS	USA	Provider	hospital		No	direct	Thus, technical efficiency might be characterized as either (i) the feasible increase in outputs for a given set of inputs or (ii) the feasible reduction in inputs for a given set of outputs when waste is eliminated.	productive	technical efficiency	Yes	DEA (+)	input-oriented	n° of acute-care hospital beds, n° of long-term hospital beds, registered nurses FTE; licensed practical nurses FTE, other clinical labor FTE, nonclinical labor FTE, longterm care labor FTE	acute care inpatient days, case-mix weighted acute care inpatient discharges, long-term care inpatient days, number of outpatient visits, ambulatory surgical procedures , inpatient surgical procedures		Yes	Yes
35	35	Chang	1998	H.-H. Chang	Determinants of hospital efficiency: The case of central	Taiwan	Provider	hospital		No	indirect		productive	technical efficiency	Yes	DEA (+)	input-oriented	physicians FTE, other medical personnel FTE, other personnel FTE	n° of clinic visits, n° of patient days		No	No
36	36	Dalmau-Matarrodona	1998	E. Dalmau-Matarrodona, P.-J. Jaume	Market Structure and Hospital Efficiency: Evaluating Potential Effects of Deregulation in a National Health Service	Spain	Provider	hospital		No	direct	A hospital is said to be technically efficient if an increase in an output requires a decrease in at least one other output, or an increase in at least one input.	productive	technical efficiency	Yes	DEA (+)	input-oriented	FTE physicians, FTE nurses and equivalents, in-patient beds, FTE other non-sanitary personnel	case-mix adjusted discharged patients, in-patient days in acute and subacute care medicine services, Ambulatory visits, in-patient days in intensive care units, in-patient days in long-term, Surgical interventions, Resident physicians, Hospital day care services		Yes	No
37	37	Frech	1998	T. E. Frech	Efficiency, Growth and Concentration: An Empirical Analysis of Hospital Markets	USA	Provider	hospital		Yes	indirect		productive	cost efficiency	Yes	SFA (+)		wage index for hospital workers	discharges by payer groups, n° of outpatient visits, teaching output		Yes	No
37	38	Frech	1998	T. E. Frech	Efficiency, Growth and Concentration: An Empirical Analysis of Hospital Markets	USA	Provider	hospital		Yes	indirect		productive	cost efficiency	Yes	other					Yes	No
38	39	Kjellstrand	1998	C. M. Kjellstrand, C. Kovithavongs, E. Szabo	On the success, cost and efficiency of modern medicine: an international comparison	international	Health System	international		No	indirect		productive	cost efficiency	Yes	indicator(s)				mean avoidable mortality rate * mean expenses p.c. / (country avoidable mortality rate * country expenses p.c.)	Yes	Yes
39	40	Linna	1998	M. Linna	Measuring hospital cost efficiency with panel data models	Finland	Provider	hospital		Yes	indirect		productive	technical efficiency	Yes	SFA (+)					Yes	No
39	41	Linna	1998	M. Linna	Measuring hospital cost efficiency with panel data models	Finland	Provider	hospital		Yes	indirect		productive	technical efficiency	Yes	DEA (+)	input-oriented	net operating cost of hospital	emergency visits, total visits, admissions, bed-days, n° of residents, n° of nurse training-weeks, n° of publications		Yes	No
40	42	Mobley	1998	L. R. Mobley, J. Magnussen	An international comparison of hospital efficiency: does institutional environment matter?	international	Provider	hospital		No	indirect		productive	technical efficiency	Yes	DEA (+)	input-oriented	physician + resident FTE, other labor FTE, n° of beds	n° of inpatient days (3 age categories), n° of outpatient visits, case-mix-index for patients > 65		Yes	No
41	43	Al-Shammari	1999	M. Al-Shammari	A multi-criteria data envelopment analysis model for measuring the productive efficiency of hospitals	Jordan	Provider	hospital		No	indirect		productive	technical efficiency	Yes	DEA (+)	output-oriented	beds * 365, n° of physicians, n° of health personnel	n° of patient days, n° of minor surgical interventions, n° of major surgical interventions		No	No
42	44	Athanassopoulos	1999	A. D. Athanassopoulos, C. Gounaris, A. Sissouras	A descriptive assessment of the production and cost efficiency of general hospitals in Greece	Greece	Provider	hospital		No	direct	[...] whilst cost efficiency is defined as the minimum level of economic resources which must be consumed to produce a desired level of output.	productive	technical and cost efficiency	Yes	DEA (+)	input-oriented	doctors in general medicine, doctors in surgery, doctors in lab, other staff, hospital beds, total labor costs, non-labor costs, supplies	n° of general medicine patients, n° of surgical patients, n° of lab tests, n° of clinical examinations		No	No
43	45	Burney	1999	N. A. Burney, O. E. Mohammad and M. A. Al-Ramadhan	Assessing the cost of inefficiencies: The case of the public health care system in Kuwait	international	Health System	international		No	direct	In this context, efficiency means going as far as possible in the satisfaction of wants within resource and technological constraints.	productive	technical efficiency	Yes	indicator(s)				admissions/pop, visits/pop, average LOS, beds/pop, bed occupancy rate, nurses/bed, staff/bed, physician/pop, GP/pop, nurses/pop, nurses/physician, admissions/bed, admissions/physician, visits/physician	No	No
44	46	Guiffrida	1999	A. Guiffrida	Productivity and efficiency changes in primary care: a Malmquist index approach	UK	Provider	primary care		No	indirect		productive	technical efficiency	Yes	DEA (+)	input-oriented	n° of GPs, n° of practice nurses	n° of registered patients classified as deprived, n° of patients not classified as deprived, n° of physicians on minor surgery list, n° of physicians achieving high numbers for childhood immunisation and boosters, n° of physicians achieving min. 80% of cervical cytology, ...		Yes	Yes
45	47	McKillop	1999	D. G. McKillop	Efficiency in Northern Ireland Hospitals: A Non-parametric Analysis	Northern Ireland	Provider	hospital		No	indirect		productive	technical efficiency	Yes	DEA (+)	input-oriented	nursing staff, administrative staff, ancillary staff, specialists, n° of beds	n° of inpatiens and outpatiens in 4 specialties (general surgery, general medical, maternity, A&E)		Yes	No
46	48	Cellini	2000	R. Cellini, G. Pignataro, I. Rizzo	Competition and Efficiency in Health Care: An Analysis of the Italian Case	Italy	Provider	hospital		No	indirect		productive	technical efficiency	Yes	DEA (+)	both	physicians, nurses, other personnel, beds, discharged patients	n° of discharged patients (medical + surgical), n° of inpatient days (m+s), day cases (m+a), patients discharged alive		Yes	Yes
47	49	Siddharthan	2000	K. Siddharthan, M. Ahern, R. Rosenman	Data envelopment analysis to determine efficiencies of health maintenance organizations	USA	Provider	primary care	HMOs	No	indirect		productive	technical efficiency	Yes	DEA (+)	input-oriented	number of medical and surgical inpatient days, number of maternity and newborn stays in days, number of outpatient and emergency room visits, number of non-invasive and invasive procedures performed	number of commercial, Medicare and Medicaid lives covered in each plan		Yes	No
48	50	Björkgren	2001	M. A. Björkgren, U. Häkkinen, M. Linna	Measuring efficiency of long-term care units in Finland	Finland	Provider	nursing home	long term care units	No	indirect		productive	technical, cost, scale and allocative* efficiency	Yes	DEA (+)	input-oriented	registered nurses FTE, licences practical nurses FTE, aides FTE, n° of beds	case-mix adjusted patient-days		Yes	No
49	51	Evans	2001	D. B. Evans, A. Tandon, C. J. L. Murray, J. A. Lauer	Comparative efficiency of national health systems: Cross national econometric analysis	international	Health System	international		No	direct	Efficiency is defined as the ratio of the observed level of attainment of a goal to the maximum that could have been achieved with the observed resources.	productive	technical efficiency	Yes	other		health expenditure per capita, indicator of educational attainment	healthy life expectancy		Yes	Yes
50	52	Helmig	2001	B. Helmig, I. Lapsley	On the efficiency of public, welfare and private hospitals in Germany over time: a sectoral data envelopment analysis study	Germany	Provider	hospital		No	indirect		productive	technical efficiency	Yes	DEA (+)	input-oriented	Plant size: Number of beds Labour: Amount of expenses for physicians, nursing personal and supporting personnel (medical and technical personnel) Supplies: Amount of operational expenses, not including payroll, capital, or depreciation expenses	Treated cases: Hospital inpatient discharges Teaching: Amount of expenses for teaching and educational facilities		Yes	No
51	53	Hollingsworth	2001	B. Hollingsworth, D. Parkin	The efficiency of the delivery of neonatal care in the UK	UK	Provider	hospital	Neonatal units	No	indirect		productive	technical and scale efficiency	Yes	DEA (+)	input-oriented	Salary costs for doctors and nurses, overheads and other variable costs	Total days of care and of intensive care		No	No
52	54	Kirigia	2001	J. M. Kirigia, L. G. Sambo, H. Scheel	Technical efficiency of public clinics in Kwazulu-Natal Province of South Africa	South Africa	Provider	primary care		No	indirect		productive	technical efficiency	Yes	DEA (+)	input-oriented	Number of nurses, Number of general staff (including administrative, sub-ordinate, and labour provisioning staff)	Antenatal care vistis, Number of delivieries/births, Number of child health care visits, Number of dental care visits, Number of family planning visits, Number of psychiatry visits, Number of sexually transmitted diseases-related care visits, Number of tuberculosis-related visits		No	No
53	55	Potter	2001	S. J. Potter	A longitudinal analysis of the distinction between for-profit and not-for-profit hospitals in America	USA	Provider	hospital		No	indirect		productive	technical efficiency	Yes	other					No	No
54	56	Rollins	2001	J. Rollins, K. Lee, Y. Xu, Y. A. Ozcan	Longitudinal study of health maintenance organization efficiency	USA	Provider	primary care	HMO	No	indirect		productive	technical efficiency	Yes	DEA (+)	NA	Administrative cost, Inpatient expenses, Physician expenses, Other professional expenses	Inpatient day, Physician ambulatory encounter, Nonphysician ambulatory encounter		Yes	No
55	57	Zere	2001	E. Zere, D. McIntyre, T. Addison	TECHNICAL EFFICIENCY AND PRODUCTIVITY OF PUBLIC SECTOR HOSPITALS IN THREE SOUTH AFRICAN PROVINCES	South Africa	Provider	hospital		No	indirect		productive	technical and scale efficiency	Yes	DEA (+)	input-oriented	Recurrent expenditure, Beds	Outpatient visits, inpatient days		Yes	No
56	58	Becker	2002	E. R. Becker, S. J. Potter	Organizational rationality, performance, and social responsibility: results from the hospital industry	USA	Provider	hospital		No	indirect		productive	technical efficiency	Yes	indicator(s)				total hospital expenses per bed, FTE hospital employees per bed	No	No
57	59	Forbes	2002	I. Forbes, D. Hindle, P. Degeling, K. Zhang, L. Xu, Q. Meng, et al.	The effects of increased market competition on hospital services in Shandong and Henan Provinces	China	Provider	hospital		Yes	indirect		productive	technical efficiency	Yes	DEA (+)	NA	Number of health workers, Value of capital assets, Number of inpatient beds	Number of outpatient visits, Number of inpatient days of stay		Yes	No
57	60	Forbes	2002	I. Forbes, D. Hindle, P. Degeling, K. Zhang, L. Xu, Q. Meng, et al.	The effects of increased market competition on hospital services in Shandong and Henan Provinces	China	Provider	hospital		Yes	direct	Social efficiency (as measured by the level of unnecessary service provision	allocative	social efficiency	Yes	other					Yes	No
58	61	Hofmarcher	2002	M. M. Hofmarcher, I. Paterson, M. Riedel	Measuring hospital efficiency in Austria--a DEA approach	Austria	Provider	hospital		No	indirect		productive	technical efficiency	Yes	DEA (+)	input-oriented	real labour expenses for two groups of the medical staff (medical staff and para-medical staff) and the real labour input for the administrative staff, available beds (proxy for capital inputs)	outpatient care-adjusted patient days, case mix-adjusted discharge // LDF-scores (Leistungsorientierte Diagnose-Fallgruppen)		Yes	No
59	62	Kirigia	2002	J. M. Kirigia, A. Emrouznejad, L. G. Sambo	Measurement of technical efficiency of public hospitals in Kenya: using Data Envelopment Analysis	Kenya	Provider	hospital		No	indirect		productive	technical and scale efficiency	Yes	DEA (+)	input-oriented	Doctors/pharmacists/dentists, clinic officers, nurses (including enrolled, registered, and community nurses), administrative staff, technicians/technologists, other staff, subordinate staff, pharmaceuticals, nonpharmaceutical supplies, maintenance ofequipment, vehicles and buildings, food and rations	outpatient department casualty visits, sepcial clinic visits, MCH/FP visits, dental care visits, general medical admissions, paediatric admissions, maternity admissions, amenity ward admissions		No	No
60	63	Lee	2002	K. Lee, T. T. H. Wan	Effects of hospitals' structural clinical integration on efficiency and patient outcome	USA	Provider	hospital		No	indirect		productive	cost efficiency	Yes	indicator(s)				average total charge per discharge	Yes	Yes
61	64	Wan	2002	T. T. H. Wan, B. Y.-J. Lin, A. Ma	Integration mechanisms and hospital efficiency in integrated health care delivery systems	USA	Provider	hospital		No	indirect		productive	technical efficiency	Yes	indicator(s)				case-mix-adjusted cost per hospital admission, unoccupied bed rate, technical inefficiency score (obtained from DEA)	Yes	No
62	65	Zavras	2002	A. I. Zavras, G. Tsakos, C. Economou, J. Kyriopoulos	Using DEA to evaluate efficiency and formulate policy within a Greek national primary health care network. Data Envelopment Analysis	Greece	Provider	primary care		No	indirect		productive	scale efficiency	Yes	DEA (+)	input-oriented	number of personnel stratified in different categories (medical, nursing, paramedical, and administrative), and the number of people covered by each health center, stratified as actively employed, pensioners, or eligible family members. The number of pensioners enlisted to each health care facility was used as an index of aging and vulnerability of the covered population.	utilization of services, expressed mainly as the annual number of visits corresponding to each health center (number of laboratory tests was not included in the same analysis, because of the lack of data availability -> for 76 health centers were comparatively evaluated)		Yes	No
63	66	Pink	2003	G. H. Pink, M. A. Murray, I. McKillop	Hospital efficiency and patient satisfaction	Canada	Provider	hospital		No	direct	calculate actual cost per weighted case, estimate expected cost per weighted case and compare the two	productive	cost efficiency	Yes	indicator(s)				(actual cost per weighted case - expected cost per weighted case)/ expected costs per weighted case	Yes	Yes
64	67	Ramanathan	2003	T. V. Ramanathan, K. S. Chandra, W. M. Thupeng	A comparison of the technical efficiencies of health districts and hospitals in Botswana	Botswana	Provider	hospital	and health districts	Yes	indirect		productive	technical efficiency	Yes	DEA (+)	NA	- Hospital in thedistrict - Clinics in thedistrict - Health posts in the hospita(s) - Beds - Doctors - Nurses - Health staff	- Outpatients in Group 1-11 diseases -Outpatients (all groups) - New birthds discharged alive - Inpatients discharged alive - Patient days		Yes	Yes
64	68	Ramanathan	2003	T. V. Ramanathan, K. S. Chandra, W. M. Thupeng	A comparison of the technical efficiencies of health districts and hospitals in Botswana	Botswana	Provider	hospital	and health districts	Yes	indirect		productive	technical efficiency	Yes	SFA (+)		- Hospital in thedistrict - Clinics in thedistrict - Health posts in the hospita(s) - Beds - Doctors - Nurses - Health staff	- Outpatients in Group 1-11 diseases -Outpatients (all groups) - New birthds discharged alive - Inpatients discharged alive - Patient days		Yes	Yes
65	69	Bardey	2004	D. Bardey, S. Pichetti	Estimation de l'efficience des depenses de sante au niveau departemental par la methode DEA	France	Health System	regional		No	indirect		productive	technical efficiency	Yes	DEA (+)	input-oriented	- consommation de soins et prescription (Régime Général) : agrégat CVKZ (Consultations omnipatriciens + Consultations spécialistes + Consultations psychiatriques + Visites + Actes en K + actes enKC+ actes en Z + actes en SPM) + actes en D et DC + actes en AM  SFI + actes en B + actes en KB + pharmacie + actes en P. - agrégat CVKZ (Mutualité Sociale Agricole) : Consultations omnipatriciens + Cons…	- espérance de vie à 1 an (en années) : ensemble (hommes et femmes) - durée moyenne de vie (en années) : ensemble(hommes et femmes) ; - taux de mortalité infantile (taux général pour mille).		Yes	Yes
66	70	Grosskopf	2004	S. Grosskopf, D. Margaritis, V. Valdmanis	Competitive effects on teaching hospitals	USA	Provider	hospital		No	indirect		productive	technical and scale efficiency	Yes	DEA (+)	input-oriented	number of fully licensed and staffed beds, FTE physicians with staffing privileges, FTE registered nurses, FTE licensed practical nurses, FTE medical residents, and FTE other personnel	number of inpatients, number of inpatient plus outpatient surgeries, number of outpatient visits plus emergency room visits		Yes	No
67	71	Harrison	2004	J. P. Harrison, M. N. Coppola, M. Wakefield	Efficiency of federal hospitals in the United States	USA	Provider	hospital		No	indirect		productive	technical efficiency	Yes	DEA (+)	input-oriented	Operating expenses (not payroll), hospital beds, FTEs, service complexity (number of clinical services wihtin a hospital)	admission, outpatient visits		Yes	No
68	72	Jiménez	2004	R. E. Jiménez, R. M. Lam, M. Marot, A. Delgado	Observed-predicted length of stay for an acute psychiatric department, as an indicator of inpatient care inefficiencies. Retrospective case-series study	Cuba	Provider	hospital		No	indirect		productive	technical efficiency	Yes	indicator(s)				difference between observed LOS (OLOS) and predicted LOS (PLOS) as efficiency indicator	Yes	No
69	73	Kirigia	2004	J. M. Kirigia, A. Emrouznejad, L. G. Sambo, N. Munguti, W. Liambila	Using data envelopment analysis to measure the technical efficiency of public health centers in Kenya	Kenya	Provider	primary care	Public Health centers	No	indirect		productive	technical and scale efficiency	Yes	DEA (+)	input-oriented	clinical officers and nurses, physiotherapist + occupatoinal therapist + public health officer + dental technologist, laboratory technician + laboratory technologist, administrative staff, nonwage expenditures, number of beds	diarrhoeal + malaria + STI + urinary tract infections + intestinal worms + respiratory disease visits, antenal + family planning visits, immunizations, othre general outpatient visits		Yes	No
70	74	Martinussen	2004	P. E. Martinussen, L. Midttun	Day surgery and hospital efficiency: empirical analysis of Norwegian hospitals, 1999-2001	Norway	Provider	hospital		No	indirect		productive	technical efficiency	Yes	DEA (+)	NA	physician FTEs, other labour FTEs, medical expenses	number of discharges adjusted for case-mix by weighting discharges by DRGs, number of outpatient visits weighed by fee paid by the state for each visit		No	No
71	75	Steinmann	2004	L. Steinmann, G. Dittrich, A. Karmann, P. Zweifel	Measuring and comparing the (in)efficiency of German and Swiss hospitals	international	Provider	hospital		No	indirect		productive	technical and scale efficiency	Yes	DEA (+)	input-oriented	academic staff, nursing staff, administrative staff, expenses, patient days, beds	number of cases treated medical, pediatric, gynecological, surgical, or intensive care		Yes	No
72	76	Watcharasriroj	2004	B. Watcharasriroj, J. C. S. Tang	The effects of size and information technology on hospital efficiency	Thailand	Provider	hospital		No	indirect		productive	technical efficiency	Yes	DEA (+)	input-oriented	number of physicians, nurses, and beds	average outpatients per day, average inpatients per day, and number of surgical operations per year		No	No
73	77	Gannon	2005	B. Gannon	Testing for Variation in Technical Efficiency of Hospitals in Ireland	Ireland	Provider	hospital		No	indirect		productive	technical efficiency	Yes	DEA (+)	input-oriented	number of beds, medical staff, non-medical staff	inpatientes (DRG adjusted), outpatients, day cases (DRG adjusted)		Yes	No
74	78	Hofmarcher	2005	M. M. Hofmarcher, C. Lietz, A. Schnabl	Inefficiency in Austrian Inpatient Care: Identifying Ailing Providers Based on DEA Results	Austria	Provider	hospital	and rehabilitation clinics (separately)	No	indirect		productive	technical efficiency	Yes	DEA (+)	input-oriented	expenses on current supplies and investment (capital cost), number of physicians in FTEs (physicians), number of nursing staff in FTEs (nurses), number of medical-technical staff in FTE (MT-st.), number of administrative and operational staff in FTE (A&O-st)	credit points (LKF points) or patient days or cases or cases and patient days		Yes	No
75	79	Kjekshus	2005	L. E. Kjekshus, T. P. Hagen	Ring fencing of elective surgery: does it affect hospital efficiency?	Norway	Provider	hospital		No	indirect		productive	technical and cost efficiency	Yes	DEA (+)	NA	total operating expenses deflated to year 2000 prices	inpatient care (number of discharges adjusted for case-mix by weighting discharges according to DRGs), outpatient care (number of outpatient visits weighted by the fee paid by the state for each visit)		No	No
76	80	Laine	2005	J. Laine, U. H. Finne-Soveri, M. Björkgren, M. Linna, A. Noro, U. Häkkinen	The association between quality of care and technical efficiency in long-term care	Finland	Provider	hospital	and institutional long-term care wards for the elderly	Yes	indirect		productive	technical efficiency	Yes	DEA (+)	input-oriented	registered nurses (average number of RNs in wards), licensed practical nurses (average number of LPNs in wards), aides (averagenumber of aides in wards), unit size (number of beds)	case-mix weighted in-patient days (ward's in-patient days in 2002 * ward's average RUG-III/22 case mix index)		Yes	No
76	81	Laine	2005	J. Laine, U. H. Finne-Soveri, M. Björkgren, M. Linna, A. Noro, U. Häkkinen	The association between quality of care and technical efficiency in long-term care	Finland	Provider	hospital	and institutional long-term care wards for the elderly	Yes	indirect		productive	technical and cost efficiency	Yes	indicator(s)				- DRG_DAY/MM_DAY (DRG equivalents in the day-surgery unit per man-month in the surgical unit); - DRG_TOT/MM_TOT (DRG equivalents in the day-surgery division per man-month in the surgical division); - COST_TOT/DRG_TOT (total cost per DRG equivalents in the day-surgery division); - OUT/MM_OUT (outpatients revenues in the day-surgery division per man-month in the outpatient division).	Yes	No
77	82	Laine b	2005	J. Laine, M. Linna, U. Häkkinen, A. Noro	Measuring the productive efficiency and clinical quality of institutional long-term care for the elderly	Finland	Provider	hospital	and residential homes	No	indirect		productive	technical efficiency	Yes	SFA (+)		FTE person years registered nurses, FTE person years licensed practical nurses, FTEs person years for aides, number of beds	case-mix weighted patient days		Yes	No
78	83	Ramanathan	2005	R. Ramanathan	Operations assessment of hospitals in the Sultanate of Oman	Oman	Provider	hospital		No	indirect		productive	technical and scale efficiency	Yes	DEA (+)	output-oriented	bed days = total number of beds * 365; physicians = total numberof medical administrators, consultants, specialists, medical officers (GP), and dentistis; other medical personnel = total number of pharmacists, nurses, medical/health assistants, physiotherapists, sanitarians, radiographers, lab assistants, assitant pharmacists, and others	total out-patient visits; number of in-patients = average number of in-patients per day*365; major surgical procedures; minor surgical procedures		No	No
79	84	Renner	2005	A. Renner, J. M. Kirigia, E. A. Zere, S. P. Barry, D. G. Kirigia, C. Kamara, et al.	Technical efficiency of peripheral health units in Pujehun district of Sierra Leone: a DEA application	Sierra Leone	Provider	primary care	Public peripheral health units	No	indirect		productive	technical and scale efficiency	Yes	DEA (+)	output-oriented	technical staff (vaccinator, community health nurse, emergency and humanitarian officer, maternal and child health aide); sub.ordinate staff (traditional birth attendants, porter, watchman)	number of antenatal plus postnatal visits; number of child deliveries; mutritional/child growth monitoring visits; number of family planning visits; number of children under the age of 5 years immunized plus pregnant women immunized with tetanus toxoid; total number of health education sessions conducted through home visits, public meetings, school lectures and outpatient department		No	No
80	85	Werblow	2005	A. Werblow	Effizienz von Allgemeinarztpraxen in der Schweiz	Switzerland	Provider	primary care		No	indirect		productive	technical efficiency	Yes	SFA (+)		charged services	number of consultations		Yes	No
81	86	Harrison	2006	J. P. Harrison, C. Sexton	The improving efficiency frontier of religious not-for-profit hospitals	USA	Provider	hospital	religious not-for-profit	No	indirect		productive	technical efficiency	Yes	DEA (+)	input-oriented	operating expenses, hospital beds, FTEs, service complexity	admission and outpatient visits		No	No
82	87	Kontodimopoulos	2006	N. Kontodimopoulos, T. Bellali, G. Labiris, D. Niakas	Investigating sources of inefficiency in residential mental health facilities	Greece	Provider	nursing home	residental mental health facilites	No	indirect		productive	technical efficiency	Yes	DEA (+)	input-oriented	sturcture area (m^2), full-time staff, part-time staff, annual salaries (euro), annual operational costs (euro)	number of patients		Yes	No
83	88	Lyroudi	2006	K. Lyroudi, N. Glaveli, A. Koulakiotis, D. Angelidis	The productive performance of public hospital clinics in Greece: a case study	Greece	Provider	hospital	clinics in a public hospital	No	indirect		productive	technical efficiency	Yes	DEA (+)	input-oriented	Number of beds, income from external surgery examinations, hospital expenses, income from laboratory tests, other income	number of beds, operating costs, pharmaceutical costs, medical supply costs, other supply costs, personnel costs		Yes	No
84	89	Suraratdecha	2006	C. Suraratdecha, A. A. Okunade	Measuring operational efficiency in a health care system: a case study from Thailand	Thailand	Health System	national		No	indirect		productive	technical efficiency	Yes	other		number of medical doctors, number of pharmacists, number of nurses, number of beds	number of live births per 1000 population,		Yes	Yes
85	90	Zere	2006	E. Zere, T. Mbeeli, K. Shangula, C. Mandlhate, K. Mutirua, B. Tjivambi, et al.	Technical efficiency of district hospitals: evidence from Namibia using data envelopment analysis	Namibia	Provider	hospital		No	indirect		productive	technical and scale efficiency	Yes	DEA (+)	input-oriented	recurrent expenditure, bed, nursing staff	total outpatient visits, inpatient days		Yes	No
86	91	Hajialiafzali	2007	H. Hajialiafzali, J. R. Moss, M. A. Mahmood	Efficiency measurement for hospitals owned by the Iranian social security organisation	Iran	Provider	hospital		No	indirect		productive	technical efficiency	Yes	DEA (+)	input-oriented	total number of FTE medical doctors, total number of FTE nurses, total number of staffed beds	number of outpatient visits and emergency visits, number of discharged patients, number of surgical operations, number of patient days		Yes	No
87	92	Harrison	2007	J. P. Harrison, L. R. Lambiase	THE IMPROVING EFFICIENCY OF UNIVERSITY HEALTH CONSORTIUM HOSPITALS	USA	Provider	hospital		No	indirect		productive	technical efficiency	Yes	DEA (+)	input-oriented	operating expenses, hospital beds, FTEs	admission, outpatient visits		Yes	No
88	93	Kontodimopoulos	2007	N. Kontodimopoulos, G. Moschovakis, V. H. Aletras, D. Niakas	The effect of environmental factors on technical and scale efficiency of primary health care providers in Greece	Greece	Provider	primary care		No	indirect		productive	technical and scale efficiency	Yes	DEA (+)	input-oriented	staff (physicians, nursing/paramedical and administrative/support),	outpatient visits, diagnostic tests		Yes	No
89	94	Marathe	2007	S. Marathe, T. T. H. Wan, J. Zhang, K. Sherin	Factors influencing community health centers' efficiency: a latent growth curve modeling approach	USA	Provider	primary care	community health centers	No	indirect		productive	technical and cost efficiency	Yes	DEA (+)	input-oriented	total costs	provider encounters		Yes	No
90	95	Masiye	2007	F. Masiye	Investigating health system performance: an application of data envelopment analysis to Zambian hospitals	Zambia	Provider	hospital		No	indirect		productive	technical efficiency	Yes	DEA (+)	input-oriented	total non-labour costs, number of medical doctors, number of nursing and other clinical staff, number of non-clinical staff	number of ambulatory care visits, number of inpatient bed-days, number of MCH deliveries, number of lab tests + X rays + theatre operations performed		Yes	No
91	96	Vaz	2007	F. S. Vaz, A. M. Ferreira, M. S. Kulkarni, D. D. Motghare	Bed utilization indices at a tertiary care hospital in Goa: an eight year trend analysis	India	Provider	hospital		No	indirect		productive	technical efficiency	Yes	indicator(s)				Average length of stay, bed occupancy rate, turnover interval and bed turnover ratio	No	No
92	97	Vera	2007	A. Vera, L. Kuntz	Process-based organization design and hospital efficiency	Germany	Provider	hospital		No	indirect		productive	technical efficiency	Yes	DEA (+)	NA	annual treatment costs, total number of beds	Cases differentiated by clinical specialties: internal medicine, pediatrics, surgery, neurosurger, plastic surgery, ..., dermatology, dentistry, other clinical specialties, released part stationary patients		No	No
93	98	Zaim	2007	S. Zaim, N. Bayyurt, A. Turkyilmaz, N. Solakoglu, H. Zaim	Measuring and Evaluating Efficiency of Hospitals Through Total Quality Management: A Multi-Criteria Data Envelopment Analysis Model	Turkey	Provider	hospital		No	indirect		productive	technical efficiency	Yes	DEA (+)	output-oriented	process management, quality data and reporting, employee relations, role of divisional top management and quality policy, number of beds, number of physicians	financial performance, non-financial performance, number of outpatients, number of patient days		Yes	Yes
94	99	Zhang	2007	N. Zhang, A. Hu, J. Zheng	Using Data Envelopment Analysis Approach to Estimate the Health Production Efficiencies in China	China	Health System	national	health production	No	indirect		productive	technical efficiency	Yes	DEA (+)	output-oriented	number of health technicians per 1000 people, number of hospital beds per 1000 people, per capital health spending	life expectancy at birth		Yes	Yes
95	100	Akazili	2008	J. Akazili, M. Adjuik, C. Jehu-Appiah, E. Zere	Using data envelopment analysis to measure the extent of technical efficiency of public health centres in Ghana	Ghana	Provider	primary care	health centers	No	indirect		productive	technical and scale efficiency	Yes	DEA (+)	input-oriented	number of non-clinical staff, number of clinical staff, number of beds and cots, expenditure on drugs and supplies	general outpatient visits, number of antenatal care visits, number of deliveries, number of children immunised, number of family planning visits		Yes	No
96	101	Farsi	2008	M. Farsi	The temporal variation of cost-efficiency in Switzerland’s hospitals: an application of mixed models	Switzerland	Provider	hospital		No	indirect		productive	cost efficiency	Yes	other					Yes	No
97	102	Friesner	2008	D. Friesner, R. Roseman, M. Q. McPherson	Are hospitals seasonally inefficient? Evidence from Washington State	USA	Provider	hospital		No	indirect		productive	technical, cost and scale efficiency	Yes	DEA (+)	input-oriented	Input variables: - number of beds in a hospital - square footage of a hospital - number of paid hours per hospital Input prices - real price of supplies - real price of capital - ral price of labour	Output and casemix variables: - total outpatient visits - medicare inpatient days - medicaid inpatient days - nonmedicare, nonmedicaid inpatient days - medicare casemix index - medicaid casemix index - nonmedicare, nonmedicaid casemix index		No	No
98	103	Herr	2008	A. Herr	Cost and technical efficiency of German hospitals: does ownership matter?	Germany	Provider	hospital		No	indirect		productive	technical and cost efficiency	Yes	SFA (+)		number of beds, number of doctors, number of nurses, number of other staff, price doctor, price nurse, price other staff, price bed	cases, weighted cases, total adjusted costs		Yes	No
99	104	Katharaki	2008	M. Katharaki	Approaching the management of hospital units with an operation research technique: the case of 32 Greek obstetric and gynaecology public units	Greece	Provider	hospital	gyn & obstetric units	No	indirect		productive	technical efficiency	Yes	DEA (+)	input-oriented	number of O&G beds, number of O&G medical personnel, total expenditure for the provision of care	n° of O&G hospitalization days/bed-days, n° of female patients treated,n° of O&G examinations in outpatient clinics, n° of O&G lab tests		Yes	No
100	105	Kumar	2008	S. Kumar, W. H. Nunne	Measuring technical efficiency of specialty hospitals in the US	USA	Provider	hospital		No	direct	Technical efficiency is concerned with the maximisation of output for a given set of resource inputs and indicates how far the firm can increase its output without absorbing further resources. Technical inefficiency arises when actual or observed output from a given input mix is less than the maximum possible.	productive	technical efficiency	Yes	SFA (+)		labour cost per discharge, capital cost per discharge, supply cost per discharge, liability cost per discharge	total cost per discharge		No	No
101	106	Lee	2008	K.-s. Lee, K.-H. Chun, J.-S. Lee	Reforming the hospital service structure to improve efficiency: urban hospital specialization	South Korea	Provider	hospital		No	indirect		productive	technical efficiency	Yes	DEA (+)	input-oriented	number of beds, doctors, and nurses	number of inpatients, number of outpatient visits		No	No
102	107	Magnussen	2008	J. Magnussen, K. Nyland	Measuring efficiency in clinical departments	Norway	Provider	hospital	clinical departments	No	indirect		productive	technical efficiency	Yes	DEA (+)	NA	total costs, overhead costs, ancillary/clinical department costs	weighted sum of discharges (total, inpatient, day care, long term care)		No	No
103	108	Maniadakis	2008	N. Maniadakis, N. Kotsopoulos, P. Prezerakos, J. Yfantopoulos	Measuring Intra-hospital Clinic Efficiency and Productivity: An Application to a Greek University General Hospital	Greece	Provider	hospital	inpatient clinic	No	direct	Efficiency is a relative concept. It is defined by comparing observed to optimal productive performance. [...] Following Farell's work (1953), technical efficiency is producing the maximum amount of output given inputs, or alternatively producing a given quantity of output with minimum quantities of inputs.	productive	technical efficiency	Yes	DEA (+)	input-oriented	number of physicians, number of nurses and equivalents employed in each clinic, number of beds	number of patient discharges, number of inpatient days		Yes	No
104	109	Nayar	2008	P. Nayar, Y. A. Ozcan	Data envelopment analysis comparison of hospital efficiency and quality	USA	Provider	hospital		No	indirect		productive	technical efficiency	Yes	DEA (+)	input-oriented	n° of hospital beds, amount of operational expenses,z otal full-time and part-time staff, total assets	adjusted discharges, total outpatient visits, training FTEs; quality outputs (very specific)		Yes	Yes
105	110	Ng	2008	Y. C. Ng	The Productive Efficiency of the Health Care Sector of China	China	Health System	national	"health care sector"	No	indirect		productive	technical efficiency	Yes	DEA (+)	input-oriented	number of doctors, number of nurses, number of other medical staff, number of beds	number of hospital inpatient stays, number of hospital outpatient visits, provincial mortality rate		Yes	Yes
106	111	Pilyavsky	2008	A. Pilyavsky, M. Staat	Efficiency and productivity change in Ukrainian health care	Ukraine	Provider	hospital	community hospitals and polyclinics	No	indirect		productive	technical efficiency	Yes	other		n° of nurses, n° of physicians, n° of beds, n° of deaths after surgeries, n° of day surgeries	n° of surgical procedures, n° of admissions surgery, n° of admissions other, n° of lab tests and x-rays,		Yes	Yes
107	112	Rattanachotphanit	2008	T. Rattanachotphanit, C. Limwattananon, S. Limwattananon, J. R. Johns, J. C. Schommer, L. M. Brown	Assessing the efficiency of hospital pharmacy services in Thai public district hospitals	Thailand	Provider	pharmacy	hospital pharmacies	No	direct	TE (technical efficiency) was assessed to reflect the hospital’s capability in using the pharmacy manpower inputs to generate the maximal outputs of pharmacy services.	productive	technical efficiency	Yes	DEA (+)	input-oriented	pharmacist FTE, supportive personnel FTE	number of outpatient and inpatient prescriptions, value of purchased/stocked/supplied drugs, n° of patients receiving drug counceling, n° of patients receiving drug monitoring, frequency of ARD management, frequency of education sessions & health consumer surveillance		Yes	No
108	113	Wu	2008	C.-H. Wu, C.-C. Chang, K. N. Kuo	Evaluating the Resource Allocation Efficiency of the Healthcare System in Taiwan	Taiwan	Health System	national		No	direct	The term ‘efficiency’ is widely used in economics and refers to the best use of resources in production. [...]	allocative		Yes	DEA (+)	input-oriented	Healthcare budget, healthcare manpower, n° of facilities	prevention index, medical care index, long term care index		Yes	Yes
109	114	Afzali	2009	H. H. A. Afzali, J. R. Moss, M. A. Mahmood	A conceptual framework for selecting the most appropriate variables for measuring hospital efficiency with a focus on Iranian public hospitals	Iran	Provider	hospital		No	direct	In economic terms, the concept of efficiency can be defined as the relationship between scarce factor inputs and products.	productive	technical efficiency	Yes	none					Yes	Yes
110	115	Amado	2009	C. A. d. E. F. Amado, S. P. D. Santos	Challenges for performance assessment and improvement in primary health care: the case of the Portuguese health centres	Portugal	Provider	primary care	health centres	No	indirect		productive	technical efficiency	Yes	DEA (+)	output-oriented	N° of doctors, n° of nurses, n° of other personnel	n° of consultations, n° of home visits (by doctor/nurse), n° of treatments/injections/vaccinations		Yes	No
111	116	Ancarani	2009	A. Ancarani, C. Di Mauro, M. D. Giammanco	The impact of managerial and organizational aspects on hospital wards’ efficiency: Evidence from a case study	Italy	Provider	hospital		No	indirect		productive	technical efficiency	Yes	DEA (+)	output-oriented	number of beds, shifts of surgery rooms utilisation (each shift lasted six hours), n° of physicians, units of non-medical personnel, maintenance costs of medical equipment	number of discharges for acute and long-term care multiplied by the average DRG weight, number of cases treated under day-hospital (DH) and/or day surgery (DS), number of cases treated under ambulatory care		No	No
112	117	Chu	2009	H.-L. Chu, C.-C. Wang, S. F. Shiu	Effect of participating in Taiwan Quality Indicator Project on hospital efficiency in Taiwan	Taiwan	Provider	hospital		No	indirect		productive	technical efficiency	Yes	DEA (+)	output-oriented	the number of physicians, the number of nurses, the number of other ancillary laborers, and the number of hospital beds	total acute care inpatient days, the number of admissions, the number of surgeries, the number of ambulatory visits, and the number of emergency visits		Yes	No
113	118	Coyne	2009	J. S. Coyne, M. T. Richards, R. Short, K. Shultz, S. G. Singh	Hospital cost and efficiency: do hospital size and ownership type really matter?	USA	Provider	hospital		No	indirect		productive		Yes	indicator(s)				total asset turnover, fixed asset turnover, current asset turnover, occupancy percentage, current ratios	No	No
114	119	Daidone	2009	S. Daidone, F. D'Amico	Technical efficiency, specialization and ownership form: evidences from a pooling of Italian hospitals	Italy	Provider	hospital		No	direct	The notion of technical efficiency refers to producers’ choices to allocate the resources at their disposal to obtain the maximum possible output from given inputs, or to use the minimum possible inputs in the production of a given level of outputs.	productive	technical efficiency	Yes	SFA (+)		number of beds, number of physicians, nurses and other personnel (teaching plus ancillary staff)	n° of discharges (adapted for case-mix)		Yes	No
115	120	Harrison	2009	J. P. Harrison, R. Ogniewski, S. Hoelscher	The improving efficiency of critical access hospitals	USA	Provider	hospital		No	indirect		productive	technical efficiency	Yes	DEA (+)	input-oriented	Operating expenses, FTEs, beds	inpatient days, surgical procedures, outpatient visits		Yes	No
116	121	Iyengar	2009	R. N. Iyengar, Y. A. Ozcan	Performance evaluation of ambulatory surgery centres: an efficiency approach	USA	Provider	hospital	ambulatory surgery centre	No	indirect		productive	technical efficiency	Yes	DEA (+)	input-oriented	n° of operating rooms, labor	patient surgical visits (in 3 age groups)		No	No
117	122	Jian	2009	W. Jian, Y. Huang, M. Hu, X. Zhang	Performance evaluation of inpatient service in Beijing: a horizontal comparison with risk adjustment based on Diagnosis Related Groups	China	Provider	hospital	inpatient services	No	indirect		productive	technical and cost efficiency	Yes	indicator(s)				Charge Efficiency Index (based on charge per stay), Time Efficiency Index (based on LOS), Inpatient Mortality	Yes	Yes
118	123	Lee	2009	K.-H. Lee, S.-B. Yang, M. Choi	The association between hospital ownership and technical efficiency in a managed care environment	USA	Provider	hospital		No	direct	Technical efficiency, the principal focus of this study, measures the maximum possible amount of output using a given set of inputs.	productive	technical efficiency	Yes	DEA (+)	input-oriented	service complexity, hospital size (i.e., the number of hospital beds), amount of labor used, medical supply expenses	Medicare case-mix adjusted number of discharges, number of outpatient visits, number of full-time equivalent (FTE) trainees		Yes	No
119	124	Tiemann	2009	O. Tiemann, J. Schreyögg	Effects of Ownership on Hospital Efficiency in Germany	Germany	Provider	hospital		No	direct	In particular, technical efficiency (i.e. productive efficiency) is a measure of how well an organization produces output from a given amount of input, or alternatively produces a given amount of output with minimum quantities of inputs.	productive	technical efficiency	Yes	DEA (+)	input-oriented	amount spent on supplies per year, clinical staff FTE, nursing staff FTE, medicaltechnical staff FTE, administrative staff FTE, other staff members FTE	number of treated inpatient cases per year, 1 minus the average hospital mortality rate per year		Yes	Yes
120	125	Blank	2010	J. L. T. Blank, V. G. Valdmanis	Environmental factors and productivity on Dutch hospitals: a semi-parametric approach	Netherlands	Provider	hospital		No	indirect		productive	cost efficiency	Yes	DEA (+)	input-oriented	n° of personnel (nurses, paramedical, admin, …), material supplies	first time visits, n° of discharges (in 4 categories based on specialty)		Yes	No
121	126	Gai	2010	R. Y. Gai, C. C. Zhou, L. Z. Xu, M. Zhu, X. Z. Wang, S. X. Li, et al.	Health resource allocation and productive efficiency of Chinese county hospitals: data from 1993 to 2005	China	Provider	hospital		No	direct	Productive efficiency is a key determinant of health system performance. It is about producing the maximum amount of health services, and ultimately health outcomes, from an available quantity of health system inputs, including finances, infrastructure, and human resources.	productive	technical efficiency (technical, pure technical, scale efficiency)	Yes	DEA (+)	input-oriented	number of medical staff; number of beds; value of fixed capital; and hospital expenditures	outpatient and emergency visits, number of inpatients, and hospital revenue		No	No
122	127	González	2010	E. González, A. Cárcaba, J. Ventura	Value efficiency analysis of health systems: Does public financing play a role?	international	Health System	international		No	indirect		productive	technical efficiency	Yes	DEA (+)	output-oriented	Expenditure on health, expenditure on education	healthy life expectancy, disability adjusted life years		Yes	Yes
123	128	Halsteinli	2010	V. Halsteinli, S. A. Kittelsen, J. Magnussen	Productivity growth in outpatient child and adolescent mental health services: the impact of case-mix adjustment	Norway	Provider	secondary care	outpatient child and adolescent mental health centres	No	indirect		productive	technical efficiency	Yes	DEA (+)	both	university-educated personnel (psychiatrists and psychologists) FTE, college-educated personnel (mainly from the fields ofsocial work and education, and psychiatric nurses) FTE	n° of patients; n° of patiens split into clinically relevant groups; n° of direct and indirect consultations		Yes	No
124	129	Hatam	2010	N. Hatam, S. Moslehi, M. Askarian, N. Shokrpour, A. Keshtkaran, M. Abbasi	The efficiency of general public hospitals in Fars Province, Southern Iran	Iran	Provider	hospital		No	indirect		productive	technical, cost and scale efficiency	Yes	DEA (+)	NA	number of fixed hospital beds, the total number of full time equivalent (FTE) physicians, and FTE of nurses and other personnel // fixed hospital beds // total cost	bed occupancy rate, patient–day admissions, occupied bed-days, average length of stay (ALS), rate of bed turn-over // n° of active to fixed beds // occupied bed days, n° of discharged patients		No	No
125	130	Hsieh	2010	H.-M. Hsieh, D. G. Clement, G. J. Bazzoli	Impacts of market and organizational characteristics on hospital efficiency and uncompensated care	USA	Provider	hospital		No	direct	For this study, we defined hospital efficiency as the minimum feasible reduction of inputs while holding the amount of outputs constant.	productive	technical efficiency	Yes	DEA (+)	input-oriented	hospital bed size, service mix, labor force size, nonlabor operating expense	casemix-adjusted admissions and outpatient visits		No	No
126	131	Kristensen	2010	T. Kristensen, P. Bogetoft, K. M. Pedersen	Potential gains from hospital mergers in Denmark	Denmark	Provider	hospital		No	indirect		productive	technical efficiency	Yes	DEA (+)	input-oriented	adjusted operational costs	production value of inpatient treatments, production value of grey zone patients, i.e., patients that can potentially be inpatients or outpatients, and outpatient production value		Yes	No
127	132	Linna	2010	M. Linna, U. Häkkinen, M. Peltola, J. Magnussen, K. S. Anthun, S. Kittelsen, et al.	Measuring cost efficiency in the Nordic hospitals--a cross-sectional comparison of public hospitals in 2002	international	Provider	hospital		No	indirect		productive	cost efficiency	Yes	DEA (+)	input-oriented	costs in real terms, using wage and consumer price indices to adjust operating costs	(DRG) weighted discharges in inpatient care, day surgery, day-care and the number of outpatient visits		Yes	No
128	133	Ozgen	2010	H. Ozgen, I. Sahin	Measurement of efficiency of the dialysis sector in Turkey using data envelopment analysis	Turkey	Provider	secondary care	dialysis centres	No	indirect		productive	technical efficiency	Yes	DEA (+)	input-oriented	n° of FTE nurses, n° of dialysis machines	average monthly in-center hemodialysis sessions		Yes	No
129	134	Polisena	2010	J. Polisena, A. Laporte, P. C. Coyte, R. Croxford	Performance evaluation in home and community care	Canada	Provider	primary care	Community Care Access Centres	No	direct	One such mechanism has been the assessment of technical efficiency (i.e., the ability of mangers to optimally use their budgets to deliver high quality care to a diverse set of clients).	productive	technical efficiency	Yes	DEA (+)	output-oriented	budget given to each CCAC	n° of home visits (administrative, therapy, nursing, home support)		Yes	No
130	135	Pratt	2010	W. R. Pratt	What does free cash flow tell us about hospital efficiency? A stochastic frontier analysis of cost inefficiency in California hospitals	USA	Provider	hospital		No	indirect		productive	cost efficiency	Yes	SFA (+)		price of labor, price of capital, total costs, FCF			Yes	Yes
131	136	Purohit	2010	B. C. Purohit	Efficiency of health care system at the sub-state level in Madhya Pradesh, India	India	Health System	regional	Madhya Pradesh	No	indirect		productive	technical efficiency	Yes	SFA (+)		per capita availability of hospital beds, per capita primary health centers, per capita doctors, per capita paramedical staff, per capita skilled attention for birth	life expectancy		Yes	Yes
132	137	Rosko	2010	M. D. Rosko, R. L. Mutter	Inefficiency differences between critical access hospitals and prospectively paid rural hospitals	USA	Provider	hospital		No	direct	The hospital-level cost-inefficiency estimates produced by SFA measure technical inefficiency (i.e., whether output is obtained using the fewest inputs), allocative inefficiency (i.e., whether output is produced using the optimal mix of inputs, given prices), scale inefficiency (i.e., the size of a hospital’s operations — whether it is too large or too small), and scope inefficiency (i.e., the ra…	productive	cost efficiency	Yes	SFA (+)		price of labor, price of capital	outpatient visits (OPV), inpatient admissions (ADMTOT), and postadmission days (POSTDAYS, i.e., total inpatient days minus admissions).		Yes	No
133	138	Tlotlego	2010	N. Tlotlego, J. Nonvignon, L. G. Sambo, E. Z. Asbu, J. M. Kirigia	Assessment of productivity of hospitals in Botswana: a DEA application	Botswana	Provider	hospital		No	direct	In the context of hospitals, technical efficiency means making the best use of given quantities of health system inputs and existing technology.	productive	technical efficiency	Yes	DEA (+)	output-oriented	number of clinical staff, number of hospital beds	number of outpatient department visits, number of inpatient days		Yes	No
134	139	Aboagye	2011	A. Q. Q. Aboagye, A. N. K. Degboe	Cost analysis and efficiency of sub-district health facilities in two districts in Ghana	Ghana	Provider	primary care	health facilities	No	indirect		productive	technical efficiency	Yes	indicator(s)				average cost per outpatient attendence; average amount of internally generated funds per facility; outpatient attendence per nursing staff	Yes	No
135	140	Androutsou	2011	L. Androutsou, M. Geitona, J. Yfantopoulos	Measuring Efficiency and Productivity Across Hospitals in the Regional Health Authority of Thessaly, in Greece	Greece	Provider	hospital		No	direct	Efficiency is defined by comparing observed to optimal productive performance.	productive	technical efficiency	Yes	DEA (+)	output-oriented	number of doctors, nurses and beds	number of in-patient discharges, inpatient days		No	No
136	141	Barnum	2011	D. T. Barnum, K. L. Shields, S. M. Walton, G. T. Schumock	Improving the efficiency of distributive and clinical services in hospital pharmacy	USA	Provider	pharmacy	hospital pharmacies	No	indirect		productive	technical efficiency	Yes	DEA (+)	input-oriented	distribution labor hours, clinical labor hours, total labor hours	distribution output (doses, chemotherapy, iv, …), n° of interventions, soft- and hard dollars saved, total clinical savings		No	No
137	142	Bernet	2011	P. M. Bernet, J. Moises, V. G. Valdmanis	Social efficiency of hospital care delivery: frontier analysis from the consumer's perspective	USA	Provider	hospital		No	indirect		productive	technical efficiency	Yes	DEA (+)	input-oriented	FTE staff, FTE nursing hours, total number of beds, average patient travel distance (for urgent and non-urgent cases)	case­mix­-adjusted discharges, number of nonurgent cases, number of urgent cases		Yes	No
138	143	Chu	2011	C.-L. Chu, T.-L. Chiang, R.-E. Chang	Hospital competition and inpatient services efficiency in Taiwan: a longitudinal study	Taiwan	Provider	hospital	inpatient services	No	indirect		productive	technical efficiency	Yes	DEA (+)	output-oriented	general beds, intensive care unit (ICU) beds, number of physicians, number of nurses	weighted number of total inpatient days, number of inpatient surgery cases		Yes	No
139	144	Chua	2011	C. L. Chua, A. Palangkaraya, J. Yong	Hospital Competition, Technical Efficiency and Quality	Australia	Provider	hospital		No	indirect		productive	technical efficiency	Yes	DEA (+)	input-oriented	Full-time equivalent (FTE) doctors, FTE nurses, FTE registered and other nursing staff, FTE administrative, domestic and other staff; Expenditures on drug, medical and surgical supplies; Number of beds	Total weighted inlier equivalent separations (WIES) Quality(basedon28-dayrisk-adjusted ratesof unplanned readmission)		Yes	Yes
140	145	Garavaglia	2011	G. Garavaglia, E. Lettieri, T. Agasisti, S. Lopez	Efficiency and quality of care in nursing homes: an Italian case study	Italy	Provider	nursing home		No	indirect		productive	technical efficiency	Yes	DEA (+)	input-oriented	health and nursing costs, accomodation costs	case-mix, extra nursing hours, out-of-pocket charges for residential services		Yes	Yes
141	146	Halkos	2011	G. E. Halkos, N. G. Tzeremes	A conditional nonparametric analysis for measuring the efficiency of regional public healthcare delivery: an application to Greek prefectures	Greece	Health System	regional		No	indirect		productive	technical efficiency	Yes	DEA (+)	input-oriented	n° of hospital beds, n° of medical staff (doctors + nurses)	days of inpatient care		No	No
142	147	Ketabi	2011	S. Ketabi	Efficiency measurement of cardiac care units of isfahan hospitals in iran	Iran	Provider	hospital	Cardiac Care Units	No	direct	A cardiac care unit is technically inefficient in treating a patient if it does not minimize its inputs given its outputs.	productive	technical efficiency	Yes	DEA (+)	input-oriented	average number of active beds, medical equipment, personnel (such as doctors, nurses and technicians), technological capabilities	bed occupancy percentage, average length of stay, total percentage of survival, performance ratio		Yes	Yes
143	148	Kuwabara	2011	K. Kuwabara, S. Matsuda, K. Fushimi, K. B. Ishikawa, H. Horiguchi, K. Hayashida, et al.	Contribution of case-mix classification to profiling hospital characteristics and productivity	Japan	Provider	hospital		No	indirect		productive	technical efficiency	Yes	other					Yes	No
144	149	Marschall	2011	P. Marschall, S. Flessa	Efficiency of primary care in rural Burkina Faso. A two-stage DEA analysis	Burkina Faso	Provider	primary care		No	direct	Technical efficiency is determined by comparing the difference between the observed ratio of combined quantities of an organization’s output to input and the ratio achieved by best practice.	productive	technical efficiency	Yes	DEA (+)	output-oriented	Personnel costs in 2005 [US$], CSPS building area [m2], Depreciation of CSPS equipment in 2005 [US$], Vaccination costs in 2005 [US$]	general consultation and nursing care, deliveries, immunisation, ,special services e.g. family planning, prenatal and postnatal consultations		Yes	No
145	150	Medin	2011	E. Medin, K. S. Anthun, U. Häkkinen, S. A. C. Kittelsen, M. Linna, J. Magnussen, et al.	Cost efficiency of university hospitals in the Nordic countries: a cross-country analysis	international	Provider	hospital		No	indirect		productive	cost efficiency	Yes	DEA (+)	output-oriented	Operating costs, teaching and research costs	DRG-adjusted medical hospital cases (INPM), DRG-adjusted surgical hospital cases (INPS), Outpatient visits (OUTP), FTE interns (INT), FTE residents (RES), No. of citations (Cit), CWTS field normalisedcitation score (Cf), Share of top 5% publications (TOP5)		Yes	Yes
146	151	Mennicken	2011	R. Mennicken, L. Kuntz, C. Schwierz	The trade-off between efficiency and quality in hospital departments	Germany	Provider	hospital	hospital departments	No	indirect		productive	technical efficiency	Yes	other		daily occupancy levels, predicted occupancy rate, staff per bed ratio	in-hospital mortality count on the department level		Yes	Yes
147	152	Milliken	2011	O. Milliken, R. A. Devlin, V. Barham, W. Hogg, S. Dahrouge, G. Russell	Comparative efficiency assessment of primary care service delivery models using data envelopment analysis	Canada	Provider	primary care		No	direct	A primary care practice is technically efficient if an in crease in an output requires a decrease in at least one other output or an increase in at least one input; or, if a decrease in an input requires a decrease in one of the outputs or an increase in at least one other input.	productive	technical efficiency	Yes	DEA (+)	output-oriented	labour FTEs (physician FTEs, nurse practitioner FTEs, and nurse and administrative personnel FTE), total expenditure of the practice	composite quality of care indicator (QI) multiplied by the number of patients in a practice, composite performance indicator (PI) multiplied by the number of patients in a practice		Yes	Yes
148	153	Navarro-Espigares	2011	J. Navarro-Espigares, E. Torres	Efficiency and quality in health services: a crucial link	Spain	Provider	hospital		No	direct	Two types of efficiency might be distinguished: logical and economic. Logical efficiency concerns the use of information to arrive at decisions. Economic efficiency deals with the relationships between inputs and outputs and asks whether a given output is produced at least cost.	productive	technical efficiency	Yes	DEA (+)	input-oriented	number of physician; number of nurses; number of other staff; number of beds	diagnostic related group; ambulatory weighted health care units; average stay; expected average stay; preoperative average stay; case-mix index; stays utilisation index; percentage of programmed interventions; percentage of surgical turnover; caesarean procedures; diagnosis at discharge; procedures at discharge; satisfaction		Yes	Yes
149	154	Nuti	2011	S. Nuti, C. Daraio, C. Speroni, M. Vainieri	Relationships between technical efficiency and the quality and costs of health care in Italy	Italy	Health System	regional	Local Health Authorities of Tuscany Region	No	indirect		productive	technical efficiency	Yes	DEA (+)	input-oriented	Total costs	No. of physicians that work in primary care; No. of hospitalization services; Pharmaceutical services; No. of outpatient services		Yes	No
150	155	Ortiz	2011	J. Ortiz, N. Meemon, C.-Y. Tang, T. T. H. Wan, S. C. Paek	Rural Health Clinic efficiency and effectiveness: insight from a nationwide survey	USA	Provider	primary care	Rural Health Clinics	Yes	direct	Efficiency was defined for this study as having three components: (1) cost efficiency (as measured by the inverse of the total allowable cost of RHC operations per total number of visits rendered); (2) technical or productive efficiency (as measured using Data Envelopment Analysis, DEA, by a ratio of the number of visits to number of FTEs for three categories of clinicians: physicians, physician …	productive	cost efficiency	Yes	indicator(s)				inverse of total alllowable costs of RHC operations per total number of visits rendered	Yes	No
150	156	Ortiz	2011	J. Ortiz, N. Meemon, C.-Y. Tang, T. T. H. Wan, S. C. Paek	Rural Health Clinic efficiency and effectiveness: insight from a nationwide survey	USA	Provider	primary care	Rural Health Clinics	Yes	direct	Efficiency was defined for this study as having three components: (1) cost efficiency (as measured by the inverse of the total allowable cost of RHC operations per total number of visits rendered); (2) technical or productive efficiency (as measured using Data Envelopment Analysis, DEA, by a ratio of the number of visits to number of FTEs for three categories of clinicians: physicians, physician …	productive	technical efficiency	Yes	DEA (+)	NA	FTEs of clinicians: physicians, physician assistants, nurse practictioners	number of visits		Yes	No
151	157	Pham	2011	T. L. Pham	Efficiency and productivity of hospitals in Vietnam	Vietnam	Provider	hospital		No	indirect		productive	technical efficiency	Yes	DEA (+)	input-oriented	total number of beds actually used by the hospital within a year; total number of full-time physicians and non-physicians employed by the hospital in a year	total number of outpatient visits to the hospital within a year; total number of days that inpatients stayed in hospital beds and received inpatient services within a year; total inpatient and ambulatory surgical operations within a year		Yes	No
152	158	Shahhoseini	2011	R. Shahhoseini, S. Tofighi, E. Jaafaripooyan, R. Safiaryan	Efficiency measurement in developing countries: application of data envelopment analysis for Iranian hospitals	Iran	Provider	hospital		No	indirect		productive	technical efficiency	Yes	DEA (+)	input-oriented	No. of active beds; No. of other professionals; No. of nurses; No. of physicians	operations; outpatients visits; bed occupancy rate; average length of stay; inpatient bed days		Yes	No
153	159	Varela	2011	P. S. Varela, G. de Andrade Martins	Efficiency of Primary Health Care Spending by Municipalities in the Metropolitan Region of São Paulo: A Comparative Analysis of DEA Models	Brazil	Health System	regional	application of public resources in primary health care actions	No	indirect		productive	technical efficiency	Yes	DEA (+)	output-oriented	expenses with primary health care = total of expenses paid out with the sub-function primary health care	health promotion and prevention actions (number of procedures performed in this kind of action); diagnostic procedures (number of procedures performed in this kind of action); clinical procedures (number of procedures performed in this kind of action); surgical procedures (number of procedures performed in this kind of action); complementary primary care actions (number of procedures performed in…		Yes	No
154	160	Borisov	2012	D. Borisov, C. Cicea, C. Turlea	DEA MODEL FOR ASSESSING EFFICIENCY IN PROVIDING HEALTH CARE AND MANAGEMENT DECISIONS	international	Health System	international		No	indirect		productive	technical efficiency	Yes	DEA (+)	output-oriented	number of physicians; hospital beds; measles immunization coverage among 1-year olds; per capital health expenditure	life expectancy at birth and infant mortality rate (probability of dying between birth and age 1)		Yes	Yes
155	161	Dormont	2012	B. Dormont, C. Milcent	Comment evaluer la productivite et l'efficacite des hopitaux publics et prives? Les enjeux de la convergence tarifaire	France	Provider	hospital		No	indirect		productive	technical efficiency	Yes	SFA (+)		nombre de lits; infirmières; aide-soignantes; pers. Administratif; pers. Medico-tech			Yes	No
156	162	Hatam	2012	N. Hatam, K. Pourmohammadi, A. Keshtkaran, M. Javanbakht, M. Askarian	Factors affecting efficiency of social security hospitals in Iran: Data envelopment analysis	Iran	Provider	hospital		No	indirect		productive	technical and scale efficiency	Yes	DEA (+)	input-oriented	number of physician, nurses, other personnel and the number of fixed hospital beds	number of inpatient admissions, number of outpatient visits, number of surgical operations, bed occupancy rate		Yes	No
157	163	Hu	2012	H. H. Hu, Q. Qi, C. H. Yang	Evaluation of China's regional hospital efficiency: DEA approach with undesirable output	China	Provider	hospital		No	indirect		productive	technical efficiency	Yes	DEA (+)	output-oriented	doctor, technician, staff, beds, fixed capital	outpatients, inpatient days, patient mortality, risk-adjusted patient mortality		Yes	Yes
158	164	Jeremic	2012	V. Jeremic, M. Bulajic, M. Martic, A. Markovic, G. Savic, D. Jeremic, et al.	An Evaluation of European Countries' Health Systems through Distance Based Analysis	international	Health System	international		No	indirect		productive	technical efficiency	Yes	other		number of dentists per 10,000 people; number of nurses per 10,000 people; number of physicians per 10,000 people; number of hospital beds per 10,000 people; per capita government expenditure on healthcare; per capita total expenditure on health	health life expectancy; life expectancy at birth; mortality rate in adults; under-5 mortality rate; infant mortality rate; mortality rate in mothers		Yes	Yes
159	165	Pelone	2012	F. Pelone, D. S. Kringos, L. Valerio, A. Romaniello, A. Lazzari, W. Ricciardi, et al.	The measurement of relative efficiency of general practice and the implications for policy makers	Italy	Provider	primary care	General practice	No	indirect		productive	technical efficiency	Yes	DEA (+)	input-oriented	supply rate of GPs, supply rate of OCPs (on-call general practitioners)	long term complication diabetes hospitalization rate; congestive heart failure hospitalization rate; influenza vaccination rate; OCPs' referral rate		Yes	Yes
160	166	Polyzos	2012	N. Polyzos	A three-year Performance Evaluation of the NHS Hospitals in Greece	Greece	Provider	hospital		No	indirect		productive	technical efficiency (technical, pure technical, scale efficiency)	Yes	DEA (+)	input-oriented	number of physiciany; total number of nursing staff and other personell; number of beds; total operational expenditures (pharmaceuticals, sanitary materials; orthopaedic materials and chemical reagents, expenses for consumables and other services)	number of inpatient and outpatient visits		Yes	No
161	167	Sabermahani	2012	A. Sabermahani, H. Ghaderi, M. Barouni	Measuring the technical efficiency of hospitals in Iran: Case of Kerman's province: 2011	Iran	Provider	hospital		No	indirect		productive	technical and scale efficiency	Yes	DEA (+)	NA	number of physicians, number of nurses, number of administrative personel or other personnel	number of outpatient clients, number of surgeries, number of beds per day		No	No
162	168	Sheikhzadeh	2012	Y. Sheikhzadeh, A. V. Roudsari, R. G. Vahidi, A. Emrouznejad, S. Dastgiri	Public and private hospital services reform using data envelopment analysis to measure technical, scale, allocative, and cost efficiencies	Iran	Provider	hospital		No	indirect		productive	technical, cost, scale and allocative* efficiency	Yes	DEA (+)	input-oriented	number of specialist physicians; number of general physicians + number of nrses + number of resident + number of medical team having a degree (bachelor) or above; number of medical team having 14 years diploma or lower + number of nonmedical and support staff; number of active beds	number of emergeny patients; number of outpatients; number of inpatients * average daily inpatients' residing		Yes	No
163	169	Wilson	2012	A. B. Wilson, B. J. Kerr, N. D. Bastian, L. V. Fulton	Financial performance monitoring of the technical efficiency of critical access hospitals: a data envelopment analysis and logistic regression modeling approach	USA	Provider	hospital		No	indirect		productive	technical efficiency	Yes	DEA (+)	input-oriented	total FTEs, total square feet, total expenses	total patient revenue, total RHC visits, total patient days		Yes	No
164	170	Wranik	2012	D. Wranik	Healthcare policy tools as determinants of health-system efficiency: evidence from the OECD	international	Health System	international		No	indirect		productive	technical efficiency	Yes	SFA (+)		health expenditures, consumption, employment, income distribution, population age structure	life expectancy		Yes	Yes
165	171	Ajlouni	2013	M. d. M. Ajlouni, A. Zyoud, B. Jaber, H. Shaheen, M. Al-Natour, R. J. Anshasi	The Relative Efficiency of Jordanian Public Hospitals Using Data Envelopment Analysis and Pabon Lasso Diagram	Jordan	Provider	hospital		Yes	indirect		productive	technical efficiency	Yes	DEA (+)	NA	annual number of bed days (number of beds*365), number of physicians per year (FTE), number of health personnel per year (FTE)	annual number of patient days, number of minor surgical operations per year, number ofmajor surgical operations per year		Yes	No
165	172	Ajlouni	2013	M. d. M. Ajlouni, A. Zyoud, B. Jaber, H. Shaheen, M. Al-Natour, R. J. Anshasi	The Relative Efficiency of Jordanian Public Hospitals Using Data Envelopment Analysis and Pabon Lasso Diagram	Jordan	Provider	hospital		Yes	indirect		productive	technical efficiency	Yes	other				bed occupancy rate, bed turnover rate, average length of stay	Yes	No
166	173	Anton	2013	S. G. Anton	Technical Efficiency in the Use of Health Care Resources: A Cross-Country Analysis	international	Health System	international		No	indirect		productive	technical efficiency	Yes	DEA (+)	output-oriented	hospital neds per 100,000 inhabitants, physicians per 100,000 inhabitants, total health expenditure (PPP$ per capita)	infant deaths per 1,000 live births, life expecantcy at birth, in years		Yes	Yes
167	174	Barros	2013	C. Barros, A. de Menezes, J. Vieira	Measurement of hospital efficiency, using a latent class stochastic frontier model	Portugal	Provider	hospital		No	indirect		productive	technical efficiency	Yes	SFA (+)		lenght of stay in hospital, mix of specialist services	number of discharged patients, external consultations, emergency visits		Yes	Yes
168	175	DeLaney	2013	M. DeLaney, K. D. Zimmerman, T. D. Strout, M. L. Fix	The effect of medical students and residents on measures of efficiency and timeliness in an academic medical center emergency department	USA	Provider	hospital	Emergency Care	No	indirect		productive	technical efficiency	Yes	other				LOS (length of stay), DTMP (door to medical provider) time, DTDD (door to disposition decision) time	Yes	Yes
169	176	Falavigna	2013	G. Falavigna, R. Ippoliti, A. Manello	Hospital organization and performance: a directional distance function approach	Italy	Provider	hospital		No	indirect		productive	technical efficiency	Yes	DEA (+)	non-oriented	number of employees and beds	good output = health production; bad output = financial loss		Yes	No
170	177	Ferreira	2013	C. Ferreira, R. C. Marques, P. Nicola	On evaluating health centers groups in Lisbon and Tagus Valley: efficiency, equity and quality	Portugal	Provider	primary care		No	indirect		productive	technical efficiency	Yes	DEA (+)	both	doctors' working hours, nurses' working hours, administrative staff working hours, total costs	number of adult health consultations; number of specialty consultations; number of urgency consultations; number of home visits by doctors; total number of consultations; number of group education sessions; number of consultations by nurses; number of injections, vaccinations, curatives and other treatments; number ofhome visits by nurses; total number of nursing services; total number of public …		Yes	No
171	178	Gautam	2013	S. Gautam, L. Hicks, T. Johnson, B. Mishra	Measuring the performance of Critical Access Hospitals in Missouri using data envelopment analysis	USA	Provider	hospital		No	indirect		productive	technical efficiency	Yes	DEA (+)	input-oriented	Total FTE employees; number of hospital staffed beds; price of labor; price of capital	case mix index adjusted inpatient days; total emergency room visits; total nonemergency outpatient visits		Yes	No
172	179	Gok	2013	M. S. Gok, B. Sezen	Analyzing the ambiguous relationship between efficiency, quality and patient satisfaction in healthcare services: the case of public hospitals in Turkey	Turkey	Provider	hospital		No	indirect		productive	technical and scale efficiency	Yes	DEA (+)	input-oriented	total number of hospital beds; number of specialist physician; number of non-specialist physician	bed utilization rate; bed turnover rate; total surgical operations; number of births; total outpatient visits; average facility inpatient days; number of discharge		Yes	No
173	180	Jat	2013	T. R. Jat, M. S. Sebastian	Technical efficiency of public district hospitals in Madhya Pradesh, India: a data envelopment analysis	India	Provider	hospital		No	indirect		productive	technical efficiency	Yes	DEA (+)	input-oriented	number of doctors (specialists and primary care physicians); number of nurses; number of beds	number of women with three completed antenatal check ups; number of deliveries; number of cesarean-section deliveries; number of women receiving post-natal care within 48 ours of delivery (PNCs); number of medical terminations of pregnancy (MTPs); number of male and female sterilizations; number of inpatient (IPD) admissions; number of outpatient (OPD) consultations		Yes	Yes
174	181	Kinfu	2013	Y. Kinfu	The efficiency of the health system in South Africa: evidence from stochastic frontier analysis	South Africa	Health System	national		No	indirect		productive	technical efficiency	Yes	SFA (+)		per-capita public expenditures on health, health insurance coverage, the proportion of the population with access to safe drinking water, sanitation and waste disposal, the density of hospital beds and the number of health workers in a district	under-five mortality and coverage of birth care (or institutional delivery rates)		Yes	Yes
175	182	Kirigia	2013	J. M. Kirigia, E. Z. Asbu	Technical and scale efficiency of public community hospitals in Eritrea: an exploratory study	Eritrea	Provider	hospital		No	indirect		productive	technical and scale efficiency	Yes	DEA (+)	output-oriented	number of physicians (doctors); number of nurses and midwives; number oflaboratory technicians; number of operational beds and cots	number of outpatient department visits; number of inpatient department discharges		Yes	No
176	183	Konstante	2013	R. Konstante	THE APPLICATION OF THE DATA ENVELOPMENT ANALYSIS METHOD TO EVALUATION AND PLANNING OF HOSPITAL EFFICIENCY IN LATVIA	Latvia	Provider	hospital		No	indirect		productive	technical and cost efficiency	Yes	DEA (+)	NA	technical efficiency: all available workloads of all specialists cost efficiency: total of hospital costs that had been planned for treatment and care, excluding costs of facility maintenance per year; gross total of costs excluding EU funds; hospital costs for ambulatory services; hospital costs for in-patients	hospitalisation, ambulatory consulations, outpatient visits in day departments, visual and functional diagnostic testing visits, amount of beds and bed days		No	No
177	184	Mitropoulos	2013	P. Mitropoulos, I. Mitropoulos, A. Sissouras	Managing for efficiency in health care: the case of Greek public hospitals	Greece	Provider	hospital		No	indirect		productive	technical and cost efficiency	Yes	DEA (+)	input-oriented	economic model: expenses for HR, expenses for supplies, operational cost production model number of doctors, number of laboratory doctors, number of nurses, number ofadministrative staff	annual numbers of patient admissions in pathologic clinic, annual numbers of patient admissions in surgical clinic, number of surgeries, number of outpatient vistis, laboratory examinations		Yes	Yes
178	185	Moran	2013	V. Moran, R. Jacobs	An international comparison of efficiency of inpatient mental health care systems	international	Health System	international		No	indirect		productive	technical efficiency	Yes	DEA (+)	input-oriented	psychiatrists (head counts, regardless of whether psychiatrists work full-time or part-time) ; psychiatric beds, average length of stay (Average length of stay (ALoS) refers to the average number of days that patients with a primary diagnosis of a mental or behavioural disorder)	discharges (Hospital discharge is defined as the release of a patient with a primary diagnosis of a mental or behavioural disorder (ICD-10 F00-F99 and ICD-9 290-319) who has stayed at least one night in hospital. It includes deaths in hospital following inpatient care)		Yes	Yes
179	186	Nayar	2013	P. Nayar, Y. A. Ozcan, F. Yu, A. T. Nguyen	Benchmarking urban acute care hospitals: efficiency and quality perspectives	USA	Provider	hospital		No	indirect		productive	technical efficiency	Yes	DEA (+)	input-oriented	total number of beds setup and staffed; nonphysician FTE staffing; nonpayroll operating expenses	The technical outputs were adjusted patient days; total number of outpatient visits; and training FTE		Yes	Yes
180	187	Olsen	2013	K. R. Olsen, D. Gyrd-Hansen, T. H. Sørensen, T. Kristensen, P. Vedsted, A. Street	Organisational determinants of production and efficiency in general practice: a population-based study	Denmark	Provider	primary care	GP	No	indirect		productive	technical efficiency	Yes	SFA (+)		number of physician hour per week per practice; number of nurse hours per week per practice	total output (weighted activity in general practice); number of visits per general practice		Yes	No
181	188	Pantouvakis	2013	A. Pantouvakis, P. Mpogiatzidis	Measuring clinical department efficiency – the impact of clinical leadership job satisfactionAn application to public hospitals	Greece	Provider	hospital		No	indirect		productive	technical efficiency	Yes	DEA (+)	input-oriented	number of nursing staff; number of medical specialists; number of department beds; pharmaceutical expenditure; clinical leadership job satisfaction	number of hospitalized patients		Yes	Yes
182	189	Razzaq	2013	S. Razzaq, A. Ali Chaudhary, A. Razzaq Khan	Efficiency Analysis of Basic Health Units: A Comparison of Developed and Deprived Regions in Azad Jammu and Kashmir	Pakistan	Provider	primary care		No	direct	Efficiency refers to the success with which an organization utilizes its resources to produce outputs (1, 2).	productive	technical efficiency	Yes	DEA (+)	output-oriented	costs (total project cost to reconstruct BHUs and, facilities and equip-ment delivered to rehabilitate them); area (The area covered by construction is an important input as it consumed huge cost); sanctioned staff (medical officer, medical assistant or medical technician, lady health visitors and support staff); salary (consumed on staff to deliver services in BHUs)	patient satisfcation; services provided; patients/day; available staff		Yes	Yes
183	190	Roh	2013	C.-Y. Roh, M. J. Moon, K. Jung	Efficiency disparities among community hospitals in Tennessee: do size, location, ownership, and network matter?	USA	Provider	hospital		No	indirect		productive	technical efficiency (technical, pure technical, scale efficiency)	Yes	DEA (+)	input-oriented	current asset; number of bed; number of FTE	procedures; outpatient care; inpatient care; charity care; profit		Yes	No
184	191	Tanaka	2013	M. Tanaka, J. Lee, H. Ikai, Y. Imanaka	Development of efficiency indicators of operating room management for multi-institutional comparisons	Japan	Provider	hospital		No	indirect		productive	technical efficiency	Yes	indicator(s)				number of operations per OR per month (number of surgeons per OR, total nbr of beds, number of anaesthesiologists per OR, number of nurses per OR); procedural fees per OR per month (number of surgeons per OR, total nbr of beds, number of anaesthesiologists per OR, number of nurses per OR); total utilization times per OR per month (number of anaesthesiologists per OR, number of nurses per OR, numb…	Yes	No
185	192	Wu	2013	C.-H. Wu, C.-C. Chang, P.-C. Chen, K.-N. Kuo	Efficiency and productivity change in Taiwan's hospitals: a non-radial quality-adjusted measurement	Taiwan	Provider	hospital		No	indirect		productive	technical efficiency	Yes	DEA (+)	output-oriented	number of physicians; number of allied health personnel; number of beds; expenditures	number of admissions of case-mix adjusted inpatients; number of visits of case-mix adjusted outpatients, PROXY FOR UNDESIRABLE OUTPUT: number of readmissions of case-mix adjusted hospital readmissions		Yes	Yes
186	193	Yusefzadeh	2013	H. Yusefzadeh, H. Ghaderi, R. Bagherzade, M. Barouni	The efficiency and budgeting of public hospitals: case study of iran	Iran	Provider	hospital		No	indirect		productive	technical efficiency	Yes	DEA (+)	input-oriented	number of active beds, doctors and other personnel	outpatients admission and occupied day beds		Yes	No
187	194	Zamo-Akono	2013	C. Zamo-Akono, M. M. Ndjokou, S. Song-Ntamack	Institutions and Hospital Efficiency in Cameroon: A Data Envelopment Analysis	Cameroon	Provider	primary care		No	indirect		productive	technical efficiency	Yes	DEA (+)	output-oriented	number of hifhly qualified health care givers (doctors and nurses); number of nurse-auxiliaries; number of other medical staff; number of administrative personnel; number of available beds for inpatient treatment	number of patients consulted (consultations for prenatal care, for under-five-years children, general care); number of birth-deliveries		Yes	No
188	195	Applanaidu	2014	S.-D. Applanaidu, S. Samsudin, J. Ali, U. Dash, A. R. Chik	Technical and Scale Efficiency of Public District Hospitals in Kedah, Malaysia: A Data Envelopment Analysis (DEA)	Malaysia	Provider	hospital		No	indirect		productive	technical and scale efficiency	Yes	DEA (+)	input-oriented	number of doctors; number of nurses; number of beds	numer of outpatients; number of inpatients; number of surgeries; number of deliveries		No	No
189	196	Araújo	2014	C. Araújo, C. P. Barros, P. Wanke	Efficiency determinants and capacity issues in Brazilian for-profit hospitals	Brazil	Provider	hospital		No	indirect		productive	technical efficiency	Yes	DEA (+)	output-oriented	hospital area; number of ICU beds; number of emergency beds; total number of hospital beds; total number of staff; number of doctors; number of nureses; number of doctor offices	number of ordinary inpatients (per year); number of ICU inpatients (per year); total number of outpatients (per year); number of surgeries (per year); hospital age (year); complexity level; specialized hospital (dummy)		No	No
190	197	Au	2014	N. Au, B. Hollingsworth, J. Spinks	Measuring the Efficiency of Health Services in Lower-Income Countries: The Case of Papua New Guinea	Papua New Guinea	Provider	primary care		No	direct	Note, ‘efficiency’ in this context essentially refers to the best use of resources in the production of health outputs	productive	technical and cost efficiency	Yes	DEA (+)	NA	annual costs (in PNG kina) for staff, annual costs for building maintenance; annual costs for equipment (beds, scales, fridges); annual costs for operational (electricity, fuel); annual costs for pharmaceuticals for allocativ efficiency taking account ofinput prices staff-only analysis: staff inputs and their costs (1. doctors; 2. health extension officers; 3. nurses; 4. community health workers)	number of inpatients; number of outpatients including children; number of maternal deliveries; number of immunisations; number of antenatal cases in 2008		Yes	Yes
191	198	Benčina	2014	J. Benčina, S. Devjak, L. Umek	Determining the Adequacy of Operation of DMUs in Health Care	Slovenia	Provider	hospital		No	indirect		productive	technical efficiency	Yes	DEA (+)	input-oriented	scope of work of doctors (hours worked by doctors)	scope of work of acute treatment of patients (number of weighted comparable examples); scope of specialist services (number of points of specialist treatment of patients)		Yes	No
192	199	Cheng	2014	G. Cheng, P. D. Zervopoulos	Estimating the technical efficiency of health care systems: A cross-country comparison using the directional distance function	international	Health System	international		No	indirect		productive	technical efficiency	Yes	DEA (+)	non-oriented	health expenditures per capita; total health expenditure % of GDP; adult literacy rate	life expectancy; under five mortality rate; maternal mortality rate		Yes	Yes
193	200	Cordero Ferrera	2014	J. M. Cordero Ferrera, E. Crespo Cebada, L. R. Murillo Zamorano	The effect of quality and socio-demographic variables on efficiency measures in primary health care	Spain	Provider	primary care		No	indirect		productive	technical efficiency	Yes	DEA (+)	input-oriented	total number of medical staff (including GPs, paediatricians, nurses, nursing assistants, emergency physicians, emergency nursing assistants); total number of other technicians such as physiotherapists, dentistis, and X-ray specialsits; total number of non-medical staff (administrative staff, porters, veterinarians, social workers); number of prescriptions per capita	activity-output variables: number of visits or consultations per primary health care professional (GP, paediatricians, nursesm emergency units) quality-output variables: experiences (of GPs and paediatricians that work in each PCC, measured in days); health target (extent to which the PCC is able to fulfil some specific health targets); questions (number of affirmative answers to a ten-question q…		Yes	Yes
194	201	Cox	2014	J. A. Cox, A. C. Bernard, A. J. Bottiggi, P. K. Chang, C. L. Talley, B. Tucker, et al.	Influence of in-house attending presence on trauma outcomes and hospital efficiency	USA	Provider	hospital		No	direct	To evaluate efficiency, emergency department LOS, ICU LOS, and hospital LOS were compared.	productive	technical efficiency	Yes	indicator(s)				Emergency department (ED) lenght of stay, time from ED to the operating room, ICU and hospital LOS, mortality	Yes	Yes
195	202	de Cos	2014	P. H. de Cos, E. Moral-Benito	Determinants of health-system efficiency: evidence from OECD countries	international	Health System	international		No	indirect		productive	technical efficiency	Yes	SFA (+)		per capita GDP, per capita health expenditure, education, tobacco consumption, alcohol consumption, fruit and vegetables consumption, nitrogen oxide emissions	life expectancy, (and disability-adjusted life expectancy and mortality)		Yes	Yes
196	203	De Nicola	2014	A. De Nicola, S. Gitto, P. Mancuso, V. Valdmanis	Healthcare reform in Italy: an analysis of efficiency based on nonparametric methods	Italy	Health System	regional		No	indirect		productive	technical efficiency	Yes	DEA (+)	output-oriented	Number of physicians; number of beds; number of nurses	total number of patients; case-mix		Yes	No
197	204	Deidda	2014	M. Deidda, F. Lupiáñez-Villanueva, C. Codagnone, I. Maghiros	Using data envelopment analysis to analyse the efficiency of primary care units	Spain	Provider	primary care		No	indirect		productive	technical efficiency	Yes	DEA (+)	input-oriented	number of general practitioners; number of nurses; total number of prescriptions	number of consultancies done by general practitioners and by nurses		Yes	Yes
198	205	Fixler	2014	T. Fixler, J. C. Paradi, X. Yang	A data envelopment analysis approach for measuring the efficiency of Canadian acute care hospitals	Canada	Provider	hospital		No	indirect		productive	technical efficiency	Yes	DEA (+)	input-oriented	service recipient workload units (time spent perfroming service recipient activities of hospital. Measure of hospital'l labour input in treating all types of patients); bed days (available beds and staffed to provide services in inpatients and residents)	inpatient/resident discharges and deaths; outpatient visits; inpatient surgical visits; outpatient surgical visits; RIW (estimates expected resource intensity of each inpatient relative to average inpatient cost); ELOS (estimation of typical length of stay fo acute inpatient cases)		Yes	Yes
199	206	Geitona	2014	M. Geitona, L. Androutsou, N. Kotsopoulos, K. Gourgoulianis	Measuring the efficiency among secondary and university pulmonary hospital clinics in Greece	Greece	Provider	hospital	pulmonary hospital clinic	No	direct	This study evaluated the technical efficiency defined as the achievement of a specified quantity of health product (e.g. a specific number of patients examined) using the minimum input to physical units (e.g. with the minimum use doctors or nurses), or the maximum quantity of product using a given quantity of inputs.	productive	technical efficiency	Yes	DEA (+)	output-oriented	medical and nursing staff, number of beds in use	number of visits to outpatient clinics, number of patients, hospitalisation days		Yes	No
200	207	Hernández	2014	A. R. Hernández, M. San Sebastián	Assessing the technical efficiency of health posts in rural Guatemala: a data envelopment analysis	Guatemala	Provider	primary care	health posts	No	direct	Efficiency in the health sector means maximizing health gains obtained from a set of inputs, and the production processes that connect resource inputs to health gains occur in service delivery units (SDU) such as health posts (HPs), health centers, and hospitals.	productive	technical efficiency	Yes	DEA (+)	output-oriented	number of health workers	number of new patients attended; number of children less than two years old in growth monitoring; number of prenatal follow-up visits; number of children receiving a third dose of the DPT vaccine; number of family planning users		Yes	No
201	208	Jehu-Appiah	2014	C. Jehu-Appiah, S. Sekidde, M. Adjuik, J. Akazili, S. D. Almeida, F. Nyonator, et al.	Ownership and technical efficiency of hospitals: evidence from Ghana using data envelopment analysis	Ghana	Provider	hospital		No	indirect		productive	technical efficiency	Yes	DEA (+)	output-oriented	total recurrent expenditures, number of clinical staff, number of nonclinical staff, and number of beds	annual total of outpatient visits, inpatient days, deliveries, laboratory test		No	No
202	209	Kalhor	2014	R. Kalhor, A. Salehi, A. Keshavarz, P. Bastani, P. H. Orojloo	Assessing Hospital Performance in Iran Using the Pabon Lasso Model	Iran	Provider	hospital		No	indirect		productive	technical efficiency	Yes	other				Average Length of Stay (ALS), Bed Occupancy Rate (BOR) and Bed Turnover (BTO)	No	No
203	210	Kreng	2014	V. B. Kreng, S.-w. Yang, C.-H. Lin	Measuring health care efficiency with a tripartite configuration under the "National" Health Insurance system	Taiwan	Health System	national		No	indirect		productive	technical efficiency	Yes	DEA (+)	NA	n° of beds, n° of physicians, n° of nursing staff	outpatient visits, ED visits, inpatient days		No	No
204	211	Lindlbauer	2014	I. Lindlbauer, J. Schreyögg	The relationship between hospital specialization and hospital efficiency: do different measures of specialization lead to different results?	Germany	Provider	hospital		No	indirect		productive	technical efficiency	Yes	SFA (+)		n° of beds, FTE physicians, FTE nursing staff, FTE other staff	n° of weighted inpatient cases		No	No
205	212	Lobo	2014	M. S. C. Lobo, Y. A. Ozcan, M. P. E. Lins, A. C. M. Silva, R. Fiszman	Teaching hospitals in Brazil: Findings on determinants for efficiency	Brazil	Provider	hospital		No	indirect		productive	technical efficiency	Yes	DEA (+)	output-oriented	beds, FTEs, service mix	n° of hospitalisations, n° of high complexity procedures		No	No
206	213	Lotfi	2014	F. Lotfi, R. Kalhor, P. Bastani, N. Shaarbafchi Zadeh, M. Eslamian, M. R. Dehghani, et al.	Various indicators for the assessment of hospitals' performance status: differences and similarities	Iran	Provider	hospital		Yes	direct	This indicator for a hospital means that how this unit is successful in producing maximal output for a given set of inputs or how they generate the constant amount of output using minimal resources (7)	productive	technical efficiency	Yes	DEA (+)	input-oriented	number of physicians, number of nurses, number of other personnel and number of active beds	bed occupancy rate, number of patients, number of operations		No	No
206	214	Lotfi	2014	F. Lotfi, R. Kalhor, P. Bastani, N. Shaarbafchi Zadeh, M. Eslamian, M. R. Dehghani, et al.	Various indicators for the assessment of hospitals' performance status: differences and similarities	Iran	Provider	hospital		Yes	direct	This indicator for a hospital means that how this unit is successful in producing maximal output for a given set of inputs or how they generate the constant amount of output using minimal resources (7)	productive	technical efficiency	Yes	other				Average Length of Stay (ALS), Bed Occupancy Rate (BOR) and Bed Turnover (BTO)	No	No
207	215	Qureshi	2014	W. Qureshi, G. Hassan	A five year retrospective study of bed utilization trends in a tertiary care teaching institution	India	Provider	hospital		No	indirect		productive	technical efficiency	Yes	indicator(s)				Average Length of Stay (ALS), Bed Occupancy Rate (BOR) and Bed Turnover (BTO) ratio, Bed Turnover interval	No	No
208	216	Ravangard	2014	R. Ravangard, N. Hatam, A. Teimourizad, A. Jafari	Factors affecting the technical efficiency of health systems: A case study of Economic Cooperation Organization (ECO) countries (2004-10)	international	Health System	international		No	indirect		productive	technical efficiency	Yes	DEA (+)	NA	GDP per capita, education and smoking // health expenditures per capita, the number of physicians per thousand people, and the number of hospital beds per thousand people	life expectancy and infant mortality rates // life expectancy and under-5 mortality rates		Yes	Yes
209	217	Abeney	2015	A. Abeney, K. A. M. Yu	Measuring the Efficiency of the Canadian Health Care System	Canada	Health System	national		No	direct	We use two concepts of efficiency: quantitative and expenditure. Quantitative efficiency analysis seeks to determine whether the input quantities that are being used are being utilized as productively as possible. Expenditure efficiency analysis also encompasses whether the mix of inputs is correct so that health programs and services are being produced at the lowest possible cost (Liu, Laporte, …	productive	technical and cost efficiency	Yes	DEA (+)	NA	n° of beds, n° of pharmacists / nurse practitioners / specialists / GPs / lab techs, n° of CT scanners, n° of MRI machines /// hospital expenditure, physician expenditure, other professional expenditure, administrative spending, public health expenditure, drug expenditure, other exp.	waiting time, number of cases treated		No	No
210	218	Alhassan	2015	R. K. Alhassan, E. Nketiah-Amponsah, J. Akazili, N. Spieker, D. K. Arhinful, T. F. Rinke de Wit	Efficiency of private and public primary health facilities accredited by the National Health Insurance Authority in Ghana	Ghana	Provider	primary care		No	indirect		productive	technical efficiency	Yes	DEA (+)	input-oriented	n° of clinical staff, n° of support staff, n° of observation beds, n° of detention wards, n° of consulting rooms	n° of deliveries, n° of outpatient visits, n° of antenatal and postnatal visits, n° of family planning and child health visits		Yes	No
211	219	Allin	2015	S. Allin, J. Veillard, L. Wang, M. Grignon	How Can Health System Efficiency Be Improved in Canada?	Canada	Health System	national		No	indirect		productive	technical efficiency	Yes	DEA (+)	output-oriented	spending per capita on … hospitals, prescription drugs, residential care facilities, community nurses; education levels, % of recent immigrants, % of non-aboriginal	treatable potential life years lost		Yes	Yes
212	220	Alonso	2015	J. M. Alonso, J. Clifton, D. Díaz-Fuentes	The impact of New Public Management on efficiency: an analysis of Madrid's hospitals	Spain	Provider	hospital		No	indirect		productive	technical efficiency	Yes	DEA (+)	input-oriented	number of beds, number of full-time employed physicians, number of full-time nursing staff	number of discharges, number of outpatient visits, mortality rate, readmission rate		Yes	Yes
213	221	Castelli	2015	A. Castelli, A. Street, R. Verzulli, P. Ward	Examining variations in hospital productivity in the English NHS	England	Provider	hospital		No	indirect		productive	technical efficiency	Yes	indicator(s)				proportion of occupied beds/total beds, average LOS	No	No
214	222	Chen	2015	A. Chen, E. A. Kim, D. J. Aigner, A. Afifi, J. Caprioli	Index to Estimate the Efficiency of an Ophthalmic Practice	USA	Provider	secondary care	ophtalmic practice (= specialist…)	No	indirect		productive	technical efficiency	Yes	indicator(s)				E = number of patients/costs * quality	Yes	Yes
215	223	Davey	2015	S. Davey, S. K. Raghav, J. V. Singh, A. Davey, N. Singh	A Comparative Evaluation of Public Health Centers with Private Health Training Centers on Primary Healthcare Parameters in India: a Study by Data Envelopment Analysis Technique	India	Provider	primary care		No	indirect		productive	technical efficiency	Yes	DEA (+)	NA	presence of doctor; staff presence (nurses, medicosocial worker, lab tech, …)	n° of outpatients seen by doctor; different kinds of primary healthcare services given by staff (treatment of minor injuries, family planning, child health, ...)		No	No
216	224	Gok	2015	M. S. Gok, E. Altındağ	Analysis of the cost and efficiency relationship: experience in the Turkish pay for performance system	Turkey	Provider	hospital		No	indirect		productive	technical and scale efficiency	Yes	DEA (+)	input-oriented	n° of specialized physicians, n° of non-specialized physicians, hospital beds	bet utilization rate, bed turnover rate, operations, n° of births, outpatient visits, inpatient days, n° of discharges		Yes	No
217	225	Harrison	2015	J. P. Harrison, A. Spaulding, P. Mouhalis	The efficiency frontier of for-profit hospitals	USA	Provider	hospital		No	indirect		productive	technical efficiency	Yes	DEA (+)	input-oriented	operating expenses, hospital beds, FTEs (total)	inpatient days, outpatient visits, surgicla procedures		Yes	No
218	226	Jarjue	2015	G. Jarjue, N. M. Nor, J. A. Ghani, S. H. A. Jalil	Technical Efficiency of Secondary Health Care Service Delivery in the Gambia	Gambia	Provider	secondary care	Secondary Health Care centers	No	direct	according to Moshiri et al. (2011), health care efficiency is a measure to determine the extent to which a health care facility is able to produce the maximum output using a certain amount of resources during a specific period.	productive	technical efficiency	Yes	DEA (+)	output-oriented	average n° of FTE staff; average n° of beds	total n° of inpatients admitted, total n° of outpatients treated		No	No
219	227	Lee	2015	K.-H. Lee, J. Park, S. Lim, S.-C. Park	Has competition increased hospital technical efficiency?	USA	Provider	hospital		No	direct	Technical efficiency, the primary focus of this study, measures the maximum possible amount of output using a given set of inputs.	productive	technical efficiency	Yes	DEA (+)	input-oriented	service complexity, hospital size (number of hospital beds), number of laborers used, medical supply expenses	Medicare case-mix adjusted number of discharges; number of outpatient visits; number of full-time equivalent (FTE) trainees		No	No
220	228	Mateus	2015	C. Mateus, I. Joaquim, C. Nunes	Measuring hospital efficiency--comparing four European countries	international	Provider	hospital		No	direct	Technical efficiency is estimated as the ratio of observed output relative to the potential output of the hospital given its input level and represents the percentage of the production function attained by the hospital	productive	technical efficiency	Yes	SFA (+)		number of employees, physicians, nurses and beds	weighted hospital discharges		No	No
221	229	Mitrović	2015	Z. Mitrović, M. Vujošević, G. Savić	Data Envelopment Analysis for Evaluating Serbia's Health Care System	international	Health System	international		No	indirect		productive	technical efficiency	Yes	DEA (+)	NA	physicians per 100,000 ,nurses and midwives (PP) per 100,000 and total health expenditure, PPP($) per capita	infant deaths per 1,000 live births, neonatal deaths per 1,000 live births, SDR all causes, 0-64, per 100,000		Yes	Yes
222	230	Mogha	2015	S. K. Mogha, S. P. Yadav, S. P. Singh	Slack based measure of efficiencies of public sector hospitals in Uttarakhand (India)	India	Provider	hospital		No	indirect		productive	technical efficiency	Yes	DEA (+)	non-oriented	n° of beds, n° of doctors, n° of PMS (non-medical labor)	outpatients, inpatients, major surgeries, minor surgeries		No	No
223	231	Ramírez-Valdivia	2015	M. Ramírez-Valdivia, J. Bustos, S. Maturana, J. Mendoza-Alonzo	Measuring the Efficiency of Chilean Primary Healthcare Centres	Chile	Provider	primary care		Yes	direct	Technical efficiency “...refers to the ability to minimize input use in the production of a given output vector“[6].	productive	technical efficiency	Yes	DEA (+)	output-oriented	annual medical staff expenses, annual general service expenses, annual drug expense	annual n° of medical visits, annual n° of medical check-up-visits		No	No
223	232	Ramírez-Valdivia	2015	M. Ramírez-Valdivia, J. Bustos, S. Maturana, J. Mendoza-Alonzo	Measuring the Efficiency of Chilean Primary Healthcare Centres	Chile	Provider	primary care		Yes	direct	Technical efficiency “...refers to the ability to minimize input use in the production of a given output vector“[6].	productive	technical efficiency	Yes	SFA (+)		annual medical staff expenses, annual general service expenses, annual drug expense	annual n° of medical visits, annual n° of medical check-up-visits		No	No
224	233	Rezaee	2015	M. J. Rezaee, A. Karimdadi	Do Geographical Locations Affect in Hospitals Performance? A Multi-group Data Envelopment Analysis	Iran	Provider	hospital		No	indirect		productive	technical efficiency	Yes	DEA (+)	NA	n° of staff, n° of beds, n° of medical equipment	Inpatients, outpatients, "special" patients, bed days, bed occupancy rate		No	No
225	234	Rezapour	2015	A. Rezapour, F. Ebadifard Azar, N. Yousef Zadeh, Y. Roumiani, S. Bagheri Faradonbeh	Technical efficiency and resources allocation in university hospitals in Tehran, 2009-2012	Iran	Provider	hospital		Yes	direct	Technical efficiency is attained when hospital outputs are supplied with minimum inputs, or on the other hand, maximum production is related with the given inputs in the hospital (9).	productive	technical efficiency	Yes	DEA (+)	input-oriented	n° of staff, capital resources (incl. N°of beds)	index numbers of hospital inpatient admissions, inpatient bed occupancy rate		No	No
225	235	Rezapour	2015	A. Rezapour, F. Ebadifard Azar, N. Yousef Zadeh, Y. Roumiani, S. Bagheri Faradonbeh	Technical efficiency and resources allocation in university hospitals in Tehran, 2009-2012	Iran	Provider	hospital		Yes	direct	Technical efficiency is attained when hospital outputs are supplied with minimum inputs, or on the other hand, maximum production is related with the given inputs in the hospital (9).	productive	technical efficiency	Yes	SFA (+)		n° of staff, capital resources (incl. N°of beds)	index number of inpatient admissions		No	No
226	236	Sommersguter-Reichmann	2015	M. Sommersguter-Reichmann, A. Stepan	The interplay between regulation and efficiency: Evidence from the Austrian hospital inpatient sector	Austria	Provider	hospital	inpatient sector	No	indirect		productive	technical efficiency	Yes	DEA (+)	non-oriented	Full-time equivalents, Hospital beds, Expenses for medical durables and consumables	MEL services, HDG services plus other special services (e.g. geriatric, palliative)		No	No
227	237	Xu	2015	G.-C. Xu, J. Zheng, Z.-J. Zhou, C.-K. Zhou, Y. Zhao	Comparative Study of Three Commonly Used Methods for Hospital Efficiency Analysis in Beijing Tertiary Public Hospitals, China	China	Provider	hospital		Yes	indirect		productive	technical efficiency	Yes	DEA (+)	NA	Medical personnel and equipment input, construction input (including floor space and the area of work place), financial input (total assets, subsidies, and estimated revenue charges)	Economic output (business revenue), bed utilization, service output (n° of admissions, n° of visits etc.)		No	No
227	238	Xu	2015	G.-C. Xu, J. Zheng, Z.-J. Zhou, C.-K. Zhou, Y. Zhao	Comparative Study of Three Commonly Used Methods for Hospital Efficiency Analysis in Beijing Tertiary Public Hospitals, China	China	Provider	hospital		Yes	indirect		productive	technical efficiency	Yes	SFA (+)		Medical personnel and equipment input, construction input (including floor space and the area of work place), financial input (total assets, subsidies, and estimated revenue charges)	Economic output (business revenue), bed utilization, service output (n° of admissions, n° of visits etc.)		No	No
228	239	Al-Amin	2016	M. Al-Amin, S. C. Makarem, M. Rosko	Efficiency and hospital effectiveness in improving Hospital Consumer Assessment of Healthcare Providers and Systems ratings	USA	Provider	hospital		No	indirect		productive	cost efficiency	Yes	SFA (+)		price of labor (area average annual salary per full-time-equivalent employee), price of capital (depreciation and interest expenses per bed)	Inpatient admissions, postadmission days (equals total inpatient days minus total admissions), outpatient visits		Yes	No
229	240	Allin	2016	S. Allin, M. Grignon, L. Wang	The determinants of efficiency in the Canadian health care system	Canada	Health System	national		No	direct	"… to make the most of the resources they purchase with insured or taxpayers’ contributions. This being the very definition of (output-oriented) technical, or productive, efficiency in economics …"	productive	technical efficiency	Yes	DEA (+)	output-oriented	potential years of life lost (PYLL)	spending per capita on hospitals, physician services, pharmaceuticals, residential care facilities, and community care		Yes	Yes
230	241	Ancarani	2016	A. Ancarani, A. Ayach, C. Di Mauro, S. Gitto, P. Mancuso	Does Religious Diversity in Health Team Composition Affect Efficiency? Evidence from Dubai	United Arab Emirates	Provider	hospital		No	indirect		productive	technical efficiency	Yes	DEA (+)	output-oriented	n° of physicians, n° of nurses, n° of beds	n° of outpatients, n° of inpatients (medical), n° of inpatients (surgery)		No	No
231	242	Atilgan	2016	E. Atılgan	The Technical Efficiency of Hospital Inpatient Care Services: An Application for Turkish Public Hospitals	Turkey	Provider	hospital		No	direct	technical efficiency refers to producers' choice to allocate the resources at their disposal to obtain the maximum possible outputs from given inputs, or to use the minimum possible inputs in the production of a given level of outputs.	productive	technical efficiency	Yes	SFA (+)		n° of physicians, n° of other medical staff, n° of non-medical staff, n° of beds	n° of discharges, n° of patient-days		No	No
232	243	Campos	2016	M. S. Campos, A. Fernández-Montes, J. M. Gavilan, F. Velasco	Public resource usage in health systems: a data envelopment analysis of the efficiency of health systems of autonomous communities in Spain	Spain	Health System	national		No	direct	efficiency (comparison of what is actually produced with what can be achieved with the same consumption of resources)	productive	technical efficiency	Yes	DEA (+)	input-oriented	health care expense per capita, percentage of expense that goes towards labour	frequency of hospital admissions per 1000 habitants, frequency of specialized external health care services per 1000 residents/year, frequency of primary medical health care and nursing per resident/year.		No	No
233	244	Hamidi	2016	S. Hamidi	Measuring efficiency of governmental hospitals in Palestine using stochastic frontier analysis	Palestine	Provider	hospital		No	direct	Efficiency is the degree to which the observed use of resources to produce outputs of a given quality matches the optimal use of resources to produce outputs of a given quality.	productive	technical efficiency	Yes	SFA (+)		Number of beds, number of doctors, number of nurses, and number of non-medical staff	sum of number of treated inpatients and outpatients		Yes	No
234	245	Hamidi b	2016	S. Hamidi, F. Akinci	Measuring Efficiency of Health Systems of the Middle East and North Africa (MENA) Region Using Stochastic Frontier Analysis	international	Health System	international	MENA region	No	indirect		productive	technical efficiency	Yes	SFA (+)		health expenditure per capita (public and private), secondary school enrolment (%), improved water source (% of population with access), doctors (per 1000 people), Incidence of tuberculosis (per 100,000 people), out-of-pocket health expenditure (% of private expenditure on health)	life expectancy at birth		Yes	Yes
235	246	Kakeman	2016	E. Kakeman, A. Rahimi Forushani, H. Dargahi	Technical Efficiency of Hospitals in Tehran, Iran	Iran	Provider	hospital		No	direct	Technical efficiency, refers to the capability of policy-makers’ decision-making to produce the maximum possible output to certain level of input (5)	productive	technical efficiency	Yes	DEA (+)	input-oriented	n° of physicians, n° of nurses, n° of other staff, n° of beds	outpatient visits, surgeries, average LOS, hospitalization days		No	No
236	247	Kalhor	2016	R. Kalhor, S. Amini, M. Sokhanvar, F. Lotfi, M. Sharifi, E. Kakemam	Factors affecting the technical efficiency of general hospitals in Iran: data envelopment analysis	Iran	Provider	hospital		No	direct	Technical efficiency is the ability of a decision-making unit to produce maximum output from a specified level of input.	productive	technical efficiency	Yes	DEA (+)	input-oriented	FTE doctors, FTE nurses, FTE other personell, n° of beds	patient days, outpatient visits, surgery patients, average LOS		No	No
237	248	Kaya Samut	2016	P. Kaya Samut, R. Cafrı	Analysis of the Efficiency Determinants of Health Systems in OECD Countries by DEA and Panel Tobit	international	Health System	international	OECD countries	No	indirect		productive	technical efficiency	Yes	DEA (+)	input-oriented	health care equipment (n° of beds, n° of MRI, n° of CI), health workforce employed in hospitals (n° of nurses, n° of physicians)	discharge rate, infant survival rate		Yes	Yes
238	249	Mancuso	2016	P. Mancuso, V. G. Valdmanis	Care Appropriateness and Health Productivity Evolution: A Non-Parametric Analysis of the Italian Regional Health Systems	Italy	Health System	national		No	indirect		productive	technical efficiency	Yes	DEA (+)	input-oriented	n° of physicians, nurses, and beds	n° of discharges, case mix index		Yes	No
239	250	Mitropoulos	2016	P. Mitropoulos, K. Kounetas, I. Mitropoulos	Factors affecting primary health care centers' economic and production efficiency	Greece	Provider	primary care		No	direct	Technical efficiency of HCs is defined as the ability to produce a given level of output at a minimum quantity of inputs.	productive	technical and cost efficiency	Yes	DEA (+)	input-oriented	n° of physicians, nurses, other medical staff, other non-medical staff / cost of labour, operational cost	n° of medical examinations, lab tests, vaccinations, and transfers		Yes	No
240	251	Mujasi	2016	P. N. Mujasi, E. Z. Asbu, J. Puig-Junoy	How efficient are referral hospitals in Uganda? A data envelopment analysis and tobit regression approach	Uganda	Provider	hospital		No	direct	Technical efficiency is achieved when a health decision making unit (DMU) produces a given level of health service outputs with the least health system inputs, e.g. health workforce, pharmaceutical and nonpharmaceutical supplies and capital inputs (buildings, beds, equipment, vehicles etc.).	productive	technical efficiency	Yes	DEA (+)	output-oriented	n° of beds, n° of medical staff	inpatient days, outpatient visits		Yes	No
241	252	Oikonomou	2016	N. Oikonomou, Y. Tountas, A. Mariolis, K. Souliotis, K. Athanasakis, J. Kyriopoulos	Measuring the efficiency of the Greek rural primary health care using a restricted DEA model; the case of southern and western Greece	Greece	Provider	primary care	rural primary care	No	direct	Efficiency represents the capability of various production units to transform their inputs into outputs.	productive	technical efficiency (technical, pure technical, scale efficiency)	Yes	DEA (+)	output-oriented	Medical personnel, nursing personnel, technological equipment	Acute consultations, chronic consultations, preventive consultations		Yes	No
242	253	Papadaki	2016	S. Papadaki, P. Stankova	Comparison of Horizontally Integrated Hospitals in Private and Public Sectors of Czech Republic	Czech Republic	Provider	hospital		No	direct	… efficiency can be characterised as an equation of objectives with minimum input at maximum output.	productive	technical efficiency	Yes	DEA (+)	both	operating costs	n° of beds, n° of hospitalised patients, bed usage in days		No	No
243	254	Rezaei	2016	S. Rezaei, H. Zandian, A. Baniasadi, T. Z. Moghadam, S. Delavari, S. Delavari	Measuring the Efficiency of a Hospital based on the Econometric Stochastic Frontier Analysis (SFA) Method	Iran	Provider	hospital		No	indirect		productive	technical efficiency	Yes	SFA (+)		numbers of active beds, nurses, physicians, and other staff members	inpatient admissions		No	No
244	255	Sinuany-Stern	2016	Z. Sinuany-Stern, S. Cohen-Kadosh, L. Friedman	The relationship between the efficiency of orthopedic wards and the socio-economic status of their patients	Israel	Provider	hospital	orthopedic wards	No	indirect		productive	technical efficiency	Yes	DEA (+)	non-oriented	number of beds, number of hospitalization days	number of admissions, number of surgeries, number of deaths		Yes	Yes
245	256	Tigga	2016	N. S. Tigga, S. I. Rajan	Efficiency of Health System in Four States of India : A District Level Analysis	India	Health System	regional		No	direct	a producer is technically efficient if an increase in any output requires a reduction in at least one other output or an increase in at least one input, and if a reduction in any input requires an increase in at least one other input or a reduction in at least one output.	productive	technical efficiency	Yes	DEA (+)	input-oriented	health workers available in health centres (doctors, nurses and paramedical staff); health centres (PHCs, CHCs and SCs)	percentage of women received full antenatal care, percentage of women had safe delivery, percentage of children fully immunized		Yes	Yes
246	257	Van Ineveld	2016	M. van Ineveld, J. van Oostrum, R. Vermeulen, A. Steenhoek, J. van de Klundert	Productivity and quality of Dutch hospitals during system reform	Netherlands	Provider	hospital		No	direct	o provide the necessary services efficiently, i.e., to deliver the required output with less input,	productive	technical efficiency	Yes	DEA (+)	input-oriented	operating expenses, FTE physicians, FTE others	Number ofadmissions, Number of day care treatments, first outpatient visits, decubitus ulcers prevalence		Yes	Yes
247	258	Wang	2016	X. Wang, H. Luo, X. Qin, J. Feng, H. Gao, Q. Feng	Evaluation of performance and impacts of maternal and child health hospital services using Data Envelopment Analysis in Guangxi Zhuang Autonomous Region, China: a comparison study among poverty and non-poverty county level hospitals	China	Provider	hospital	maternal and child care	No	indirect		productive	technical and scale efficiency	Yes	DEA (+)	input-oriented	total expenditure, the total number of hospital doctors, nurses and actual open beds	total income, the number of patient discharges, the number of outpatients and emergency visits		No	No
248	259	Yankovsky	2016	A. Yankovsky, B. J. Gajewski, N. Dunton	Trends in Nursing Care Efficiency From 2007 to 2011 on Acute Nursing Units	USA	Provider	hospital	nursing units	No	direct	Economists have defined efficiency as the maximum output given a set of inputs	productive	technical efficiency	Yes	DEA (+)	output-oriented	registered nurse hours per patient day (RNHPPD), licensed practical nurse hours per patient day (LPNHPPD), unlicensed assistive personnel hours per patient day (UAPHPPD),	fall rates, and pressure ulcer (PrU)		Yes	Yes
249	260	Behr	2017	A. Behr, K. Theune	Health System Efficiency: A Fragmented Picture Based on OECD Data	international	Health System	international		No	indirect		productive	technical efficiency	Yes	DEA (+)	input-oriented	health expenditure per capita; percentage of health care expenditure; practicing physicians; nurses; inpatient beds; MRI; pharmaceutical consumption; average years of schooling/educational level; Gini coefficient; GDP per capita; unemployment rate; obesity; tobacco consumption; alcohol consumption	life expectancy (at birth); infant mortality (survival) rate; population ages 0-19 years, 20-64 years, 65+ years; potential years of life not lost		Yes	Yes
250	261	Blatnik	2017	P. Blatnik, Š. Bojnec, M. Tušak	Measuring Efficiency of Secondary Healthcare Providers in Slovenia	Slovenia	Provider	hospital		Yes	direct	Providers are considered technically efficient if they can provide the maximal extent of output, accounting for the technology and production factors or inputs at their disposal.	productive	technical efficiency	Yes	SFA (+)		average number of employees (working horus); capital input (sum of property values, equipment, and other tangible fixed assets)	number of treated patients		No	No
250	262	Blatnik	2017	P. Blatnik, Š. Bojnec, M. Tušak	Measuring Efficiency of Secondary Healthcare Providers in Slovenia	Slovenia	Provider	hospital		Yes	direct	Providers are considered technically efficient if they can provide the maximal extent of output, accounting for the technology and production factors or inputs at their disposal.	productive	technical efficiency	Yes	DEA (+)	input-oriented	average number of employees (working horus); capital input (sum of property values, equipment, and other tangible fixed assets)	number of treated patients (outpatient); number of acutely discharged patients (inpatient)		No	No
251	263	Campanella	2017	P. Campanella, E. Azzolini, A. Izzi, F. Pelone, C. De Meo, D. La Milia, et al.	Hospital efficiency: how to spend less maintaining quality?	Italy	Provider	hospital		No	indirect		productive	technical efficiency	Yes	DEA (+)	input-oriented	number of beds per patient admitted; number of medical doctors per patient admitted; number of nurses per patient admitted	30-day risk adjusted mortality for actue myocardial infarction; 30-day risk adjusted mortality for congestive heart failure; 30-day risk adjusted mortality for pneumonia		Yes	Yes
252	264	Carrillo	2017	M. Carillo, J. Jorge	DEA-Like Efficiency Ranking of Regional Health Systems in Spain	Spain	Health System	regional		No	indirect		productive	technical efficiency	Yes	DEA (+)	NA	health practitioners in primary care per 1000 population; beds per 1000 population; MRI units per 100'000 population; regional health spending; tobacco consumption (percentage of population)	healthy life expectancy at birth (years); infant survival rate; population % with positive self-perceived health status		Yes	Yes
253	265	Celik	2017	Y. Çelik, M. Khan, N. Hikmet	Achieving value for money in health: a comparative analysis of OECD countries and regional countries	international	Health System	international		No	indirect		productive	technical efficiency	Yes	DEA (+)	output-oriented	income, health care expenditure, education, urbanization rate	life expectancy at birth; out of pocket payment as percentage of total health expenditure		Yes	Yes
254	266	Choi	2017	J. H. Choi, S. M. Fortsch, I. Park, I. Jung	Efficiency of U.S. hospitals between 2001 and 2011	USA	Provider	hospital		Yes	indirect		productive	technical efficiency	Yes	SFA (+)		number of beds; number of employees on payroll; labor costs; capital costs; total operating expenses	number of admissions; post-admission days; number of outpatient visits		Yes	No
254	267	Choi	2017	J. H. Choi, S. M. Fortsch, I. Park, I. Jung	Efficiency of U.S. hospitals between 2001 and 2011	USA	Provider	hospital		Yes	indirect		productive	cost efficiency	Yes	DEA (+)	input-oriented	capital, labot costs	admissions, post‐admission days, number of outpatient visits		Yes	No
255	268	Choi b	2017	J. H. Choi, I. Park, I. Jung, A. Dey	Complementary effect of patient volume and quality of care on hospital cost efficiency	USA	Provider	hospital		No	indirect		productive	cost efficiency	Yes	DEA (+)	input-oriented	labor costs, capital costs, operating expenses	number of outpatient visits, number of admissions, post-admission days		Yes	No
256	269	De Puccio	2017	M. J. DePuccio, Y. A. Ozcan	Exploring efficiency differences between medical home and non-medical home hospitals	USA	Provider	hospital		No	indirect		productive	technical efficiency	Yes	DEA (+)	input-oriented	number of staffed and set-up beds; hospital service-mix; non-physician FTEs; non-labor operating expenses	total number of medicare case mix-adjusted inpatient admissions; total number of outpatient vistis; total number of ED visits		Yes	No
257	270	Flokou	2017	A. Flokou, V. Aletras, D. Niakas	A window-DEA based efficiency evaluation of the public hospital sector in Greece during the 5-year economic crisis	Greece	Provider	hospital		No	indirect		productive	technical and scale efficiency	Yes	DEA (+)	input-oriented	absolute numbers of staff (in FTE) classified separately as physicians and other hosital employees; number of hospital beds	number of inpatient days; number of surgeries; number of outpatient visits		Yes	No
258	271	García-Romero	2017	A. García-Romero, Á. Escribano, J. A. Tribó	The impact of health research on length of stay in Spanish public hospitals	Spain	Provider	hospital		No	indirect		productive	cost efficiency	Yes	indicator(s)				average lenght of stay for medical specialties; average length of stay for surgical specialties	No	No
259	272	Guo	2017	H. Guo, Y. Zhao, T. Niu, K.-L. Tsui	Hong Kong Hospital Authority resource efficiency evaluation: Via a novel DEA-Malmquist model and Tobit regression model	Hong Kong	Provider	hospital		No	indirect		productive	technical efficiency	Yes	DEA (+)	non-oriented	number of FTE staff; number of beds; inpatient dicharge rate	total inpatient and daypatient lenght of stay; total ED attendances; total outpatient attendances; crude mortality rate		Yes	Yes
260	273	Kang	2017	H. Kang, H. Nembhard, C. DeFlitch, K. Pasupathy	Assessment of emergency department efficiency using data envelopment analysis	USA	Provider	hospital	Emergency department	No	indirect		productive	technical and scale efficiency	Yes	DEA (+)	input-oriented	number of ED beds; physicians' working hours; registered nurses' working hours	number of patients vistis per day; left before treatment complete rate; number of electrocardiogram procedures		Yes	Yes
261	274	Khushalani	2017	J. Khushalani, Y. A. Ozcan	Are hospitals producing quality care efficiently? An analysis using Dynamic Network Data Envelopment Analysis (DEA)	USA	Provider	hospital		No	indirect		productive	technical efficiency	Yes	DEA (+)	NA	numer of beds; total number of non-physician FTEs; total operating expenses per ebd	case-mix adjusted discharges; total number of surgeries; emergency visits; outpatient visits		Yes	No
262	275	Li	2017	N.-N. Li, C.-H. Wang, H. Ni, H. Wang	Efficiency and Productivity of County-level Public Hospitals Based on the Data Envelopment Analysis Model and Malmquist Index in Anhui, China	China	Provider	hospital		No	indirect		productive	technical efficiency (technical, pure technical, scale efficiency)	Yes	DEA (+)	input-oriented	number of actual doctors; number of actual nruses; actual number of beds; total ependiture	number of emergency visits; number of discharged; number of hospitalized patientes		No	No
263	276	Longo	2017	F. Longo, L. Siciliani, H. Gravelle, R. Santos	Do hospitals respond to rivals' quality and efficiency? A spatial panel econometric analysis	England	Provider	hospital		No	direct	We measure hospital efficiency through indicators for bed occupancy, cancelled elective operations, and cost indices for overall hospital activity, elective and non‐elective activity, and for hip replacement.	productive	technical efficiency	Yes	indicator(s)				bed occupancy; cancelled elective operations; costs index (compares hospital's total costs with national average total costs called reference cost index RCI); RCI for elective and non-elective activity and hip replacement	Yes	No
264	277	Miclos	2017	P. V. Miclos, M. C. M. Calvo, C. F. Colussi	Evaluation of the performance of actions and outcomes in primary health care	Brazil	Provider	primary care		No	indirect		productive	technical efficiency	Yes	DEA (+)	output-oriented	model 1 number of primary care physicians; number of primary care nurses; number of basic health units with vaccination room; number of basic health units with sonar or pinard model 2 number of primary care physicians; number of primary care nurses; number of basic health units	model 1 number of home visits performed by primary care physician and nurse; number of prenatal care appointments performed by primary care phycisian or nurse; number of appointments or individual appointments performed by primar care nurse; number of 3rd dose applied for tetra and pentavalent vaccines model 2 percentage of live births with normal birth weight; percentage of hospitalization from …		Yes	Yes
265	278	Nedelea	2017	I. C. Nedelea, J. M. Fannin	Testing for cost efficiency differences between two groups of rural hospitals	USA	Provider	hospital		Yes	indirect		productive	cost efficiency	Yes	DEA (+)	input-oriented	FTE facility employees; total staffed and licensed beds; price of labor (sum of payroll expenses and employee benefits divided by FTE employees); price of capital (sum of depreciation expenses and interest expenses divided by number of beds)	outpatient visits; admissions; post-admission days (inpatient days - admissions); emergency room visits; outpatient surgeries; births, Pneumonia patients given most appropriate initial antibiotic; Heart failure patients given assessment of LVS function		Yes	Yes
265	279	Nedelea	2017	I. C. Nedelea, J. M. Fannin	Testing for cost efficiency differences between two groups of rural hospitals	USA	Provider	hospital		Yes	indirect		productive	cost efficiency	Yes	SFA (+)		Total staffed and licensed facility beds; capital price; labor price; total expenditure; percent emergency room visits; percent outpatient surgeries; percent admissions for birth	outpatient visits; admissions; post-admission days, Pneumonia patients given most appropriate initial antibiotic; Heart failure patients given assessment of LVS function		Yes	Yes
266	280	Novignon	2017	J. Novignon, J. Nonvignon	Improving primary health care facility performance in Ghana: efficiency analysis and fiscal space implications	Ghana	Provider	primary care		No	indirect		productive	technical efficiency	Yes	SFA (+)		number of personnel, hospital beds, expenditure on other capital items and administration	Number of outpatient visits		No	No
267	281	Paddock	2017	S. M. Paddock, C. L. Damberg, D. Yanagihara, J. L. Adams, L. Burgette, J. J. Escarce	What Role Does Efficiency Play in Understanding the Relationship Between Cost and Quality in Physician Organizations?	USA	Provider	primary care		No	indirect		productive	technical efficiency	Yes	SFA (+)		average total annual costs to health plans	quality based on clinical score and patient experience score		Yes	Yes
268	282	Pai	2017	D. R. Pai, H. Hosseini, R. S. Brown	Does efficiency and quality of care affect hospital closures?	USA	Provider	hospital		Yes	indirect		productive	cost efficiency	Yes	indicator(s)				cost per patient day; cost per adjusted discharge	Yes	No
268	283	Pai	2017	D. R. Pai, H. Hosseini, R. S. Brown	Does efficiency and quality of care affect hospital closures?	USA	Provider	hospital		Yes	indirect		productive	technical efficiency	Yes	DEA (+)	input-oriented	FTE registered nurses; FTE non-health professionals; number of operating rooms; number of CT scan and MRI machines; number of beds set-up and staffed; operating expenses excluding salaries and wages of registered nurses and non-health professions	adjusted discharges; adjusted patient days; adjusted surgeries; emergency visits; total operating revenues		Yes	No
269	284	Sandiford	2017	P. Sandiford, D. J. J. V. Consuelo, P. Rouse	How efficient are New Zealand's District Health Boards at producing life expectancy gains for Māori and Europeans?	New Zealand	Health System	regional	District Health Boards	No	indirect		productive	technical efficiency	Yes	DEA (+)	output-oriented	population-based funding formula	life expectancy at birth		Yes	Yes
270	285	Shinjo	2017	D. Shinjo, H. Tachimori, K. Sakurai, T. Ohnuma, K. Fujimori, K. Fushimi	Factors affecting prolonged length of stay in psychiatric patients in Japan: A retrospective observational study	Japan	Provider	hospital	psychiatric patients	No	indirect		productive		Yes	indicator(s)				Lenght of stay	Yes	No
271	286	Takundwa	2017	R. Takundwa, S. Jowett, H. McLeod, M. Peñaloza-Ramos	The Effects of Environmental Factors on the Efficiency of Clinical Commissioning Groups in England: A Data Envelopment Analysis	England	Health System	regional	CCG including primary and secondary care, rehabilitation services and mental health services	No	indirect		productive	technical efficiency	Yes	DEA (+)	input-oriented	per capita CCG (clinical commissioning groups) funding alocation; number of GPs per 100'000 population	directly standardised average health status score for individuals aged 18 and over directly age and sex standardised respiratory disease survival rate per 100'000 population; directly age and sex standardised cancer survival rate per 100'000 population		Yes	Yes
272	287	Valdmanis	2017	V. G. Valdmanis, M. D. Rosko, H. Leleu, D. B. Mukamel	Assessing overall, technical, and scale efficiency among home health care agencies	USA	Provider	other	home health care agencies (spitex)	No	indirect		productive	technical and scale efficiency	Yes	DEA (+)	input-oriented	total annual expenditures; number patients assessed; number patientes hospitalized; number patients treated	HRRG (Home Health resource groups) Case-Mix Index; improved health %; LUPA (low utilization adjustment payment) %; PEP (partial episode payment) %; unduplicated patients %		Yes	Yes
273	288	Varabyova	2017	Y. Varabyova, C. R. Blankart, A. Torbica, J. Schreyögg	Comparing the Efficiency of Hospitals in Italy and Germany: Nonparametric Conditional Approach Based on Partial Frontier	international	Provider	hospital		No	indirect		productive	technical efficiency	Yes	DEA (+)	output-oriented	number of hospital beds; head counts of physicians and nurses	day cases; inpatient discharges adjusted for case-mix		Yes	No
274	289	Wang	2017	M.-L. Wang, H.-Q. Fang, H.-B. Tao, Z.-H. Cheng, X.-J. Lin, M. Cai, et al.	Bootstrapping data envelopment analysis of efficiency and productivity of county public hospitals in Eastern, Central, and Western China after the public hospital reform	China	Provider	hospital		No	indirect		productive	technical efficiency	Yes	DEA (+)	input-oriented	number of physicians; number of nurses; number of technicians; acutal number of open beds	number of outpatient and emergency visits; number of inpatient days		Yes	No
275	290	BekaroĞLu	2018	C. BekaroĞLu, D. Heffley	A MULTI-STAGE EFFICIENCY ANALYSIS OF OECD HEALTHCARE SYSTEMS	international	Health System	international		No	indirect		productive	technical efficiency	Yes	DEA (+)	output-oriented	physicians (professionally active physicians, including practicing physicians); nurses (professionally active nurses; including practicing nurses); hospital beds (regularly maintained & staffed, including practicing nurses)	life expectancy at birth; life expectancy at 65; infant mortality		Yes	Yes
276	291	Bobo	2018	F. T. Bobo, M. Woldie, M. A. Wordofa, G. Tsega, T. A. Agago, K. Wolde-Michael, et al.	Technical efficiency of public health centers in three districts in Ethiopia: two-stage data envelopment analysis	Ethiopia	Provider	primary care		No	indirect		productive	technical and scale efficiency	Yes	DEA (+)	NA	nonclinical staff; clinical staff	outpatient visits; pentavalent 3 times; ANC four and more; delivery; family planning		Yes	No
277	292	Boronat	2018	F. Boronat, A. Budia, E. Broseta, J. L. Ruiz-Cerdá, D. Vivas-Consuelo	Application of Lean Healthcare methodology in a urology department of a tertiary hospital as a tool for improving efficiency	Spain	Provider	primary care	Urology	No	indirect		productive		Yes	indicator(s)				risk-adjusted length of stay index	Yes	No
278	293	Cavalieri	2018	M. Cavalieri, C. Guccio, D. Lisi, G. Pignataro	Does the Extent of per Case Payment System Affect Hospital Efficiency?	Italy	Provider	hospital		No	indirect		productive	technical efficiency	Yes	DEA (+)	input-oriented	beds; physicians; nurses; other personnel	inpatient days; discharged patients; case mix adjusted discharged patients		Yes	No
279	294	Ding	2018	J. Ding, X. Hu, X. Zhang, L. Shang, M. Yu, H. Chen	Equity and efficiency of medical service systems at the provincial level of China's mainland: a comparative study from 2009 to 2014	China	Health System	regional		No	indirect		productive	technical efficiency	Yes	DEA (+)	non-oriented	number of health personnel (physicians, nurses, other clinical staff, administrative staff, other nonclinical staff) per 1000 persons; number of active beds in all medical facilities per 1000 persons; average assets of each medical facility of the regional medical service system	number of outpatient and emergency room visits per person; number of inpatient days per person; hospitalization expenditure		Yes	No
280	295	Ferreira	2018	D. C. Ferreira, A. M. Nunes, R. C. Marques	Doctors, nurses, and the optimal scale size in the Portuguese public hospitals	Portugal	Provider	hospital		No	indirect		productive	scale efficiency	Yes	DEA (+)	input-oriented	FTE doctors; FTE nurses; number of beds; operational expenses	inpatient services; medical appointments; operating theatre; emergency room (all adjusted by case-mix index)		Yes	No
281	296	Guerrini	2018	A. Guerrini, G. Romano, B. Campedelli, S. Moggi, C. Leardini	Public vs. Private in Hospital Efficiency: Exploring Determinants in a Competitive Environment	Italy	Health System	regional		No	indirect		productive	technical and scale efficiency	Yes	DEA (+)	input-oriented	sum of operating costs; number of beds	revenue from hospitalization; revenue from examinations; number of first-aid accesses		Yes	No
282	297	Irwandy	2018	Irwandy, A. C. Sjaaf	Using data envelopment analysis to improve the hospitals efficiency in Indonesia: The case of South Sulawesi Province	Indonesia	Provider	hospital		No	indirect		productive	technical and cost efficiency	Yes	DEA (+)	output-oriented	hospital area; number of doctors; number of nurses; number of other health workers and non-health workers	number of outpatient; number of inpatient; number of emergency care; bed occupancy rate; average length of stay of patients		Yes	No
283	298	Leleu	2018	H. Leleu, M. Al-Amin, M. Rosko, V. G. Valdmanis	A robust analysis of hospital efficiency and factors affecting variability	USA	Provider	hospital		No	indirect		productive	technical efficiency	Yes	DEA (+)	output-oriented	case mix index; FTE registered nurses + licensed practical nurses; number of other trainees; FTE other; number of beds; oist admission days	Bad outputs: mortality rate (heart attack, heart failure, pneumonia); readmission rate (heart attack, heart failure, pneumonia, knee, hip, all) Good outputs: number of admissions (no surgical); number of inpatient surgeries; number of outpatient surgeries; number of ER visits; number of other visits		Yes	Yes
284	299	Mousa	2018	W. Mousa, J. S. Aldehayyat	Regional efficiency of healthcare services in Saudi Arabia	Saudi Arabia	Health System	regional		No	indirect		productive	technical efficiency	Yes	DEA (+)	input-oriented	number of physicians; number of nurses; number of pharmacists; number of allied health professionals; number of beds (annualized)	number of outpatient visits; number of inpatient; number of surgical operations; number of laboratory investigations; number of radiology patients and films		Yes	No
285	300	Ni Luasa	2018	S. Ni Luasa, D. Dineen, M. Zieba	Technical and scale efficiency in public and private Irish nursing homes - a bootstrap DEA approach	Ireland	Provider	nursing home		No	indirect		productive	technical efficiency	Yes	DEA (+)	input-oriented	medical staff; non-medical staff; number of beds	total patient days		Yes	No
286	301	Sandiford	2018	P. Sandiford, D. Vivas Consuelo, P. Rouse, D. Bramley	The trade-off between equity and efficiency in population health gain: Making it real	New Zealand	Health System	regional	District Health Boards	No	indirect		productive	technical efficiency	Yes	DEA (+)	output-oriented	population based funding	European life expectancy gains and Māori life expectancy gains		Yes	Yes
287	302	See	2018	K. F. See, S. H. Yen	Does happiness matter to health system efficiency? A performance analysis	international	Health System	international		No	indirect		productive	technical efficiency	Yes	DEA (+)	output-oriented	health expenditure; labour; hospital beds; education	health life expectancy; inverse mortality index		Yes	Yes
288	303	Serván-Mori	2018	E. Serván-Mori, C. Chivardi, M. Á. Mendoza, G. Nigenda	A longitudinal assessment of technical efficiency in the outpatient production of maternal health services in México	Mexico	Provider	primary care		No	indirect		productive	technical efficiency	Yes	DEA (+)	output-oriented	medical and nursing students; medical and nursing staff; administrative staff; other staff; number of hospital beds earmarked for specific purposes; number of doctor's offices; number of delivery rooms	coverage for medical care during pregnancy; coverage for antenatal care during the first trimester; coverage for at least 4 consultations; coverage for childbirth at facilities pertaining to the Ministry of Health; Coverage for childbirth attended by a physician; coverage for adequate maternal health care		Yes	No
289	304	Sultan	2018	W. I. M. Sultan, J. Crispim	Measuring the efficiency of Palestinian public hospitals during 2010-2015: an application of a two-stage DEA method	Palestine	Provider	hospital		No	indirect		productive	technical efficiency	Yes	DEA (+)	input-oriented	hospital beds; doctors FTEs; administrative FTEs	inpatient days; outpatient visits; emergency care		Yes	No
290	305	Walker	2018	D. M. Walker	Does participation in health information exchange improve hospital efficiency?	USA	Provider	hospital		No	indirect		productive	technical efficiency	Yes	DEA (+)	input-oriented	total licensed beds; licensed nursing staff; other FTEs	surgical outpatient procedures; medicare case-mix index adjusted admissions; average daily census; emergency room visits; outpatient load		Yes	No
291	306	Wang	2018	L. Wang, M. Grignon, S. Perry, X.-K. Chen, A. Ytsma, S. Allin, et al.	The Determinants of the Technical Efficiency of Acute Inpatient Care in Canada	Canada	Provider	hospital		No	indirect		productive	technical efficiency	Yes	DEA (+)	output-oriented	inpatient costs excluding mental and rehabilitation care 100'000	case mix RIW (resource intensity weight) (100'); hospital standardized mortality ratio		Yes	Yes
292	307	Yildiz	2018	M. S. Yildiz, V. Heboyan, M. M. Khan	Estimating technical efficiency of Turkish hospitals: implications for hospital reform initiatives	Turkey	Provider	hospital		No	indirect		productive	technical efficiency	Yes	SFA (+)		inpatient hospital beds; non-doctor clinicians; doctors; devices; ICU beds; administrative staff	aggregate hospital output (surgeries, beds x rate, inpatient, deliver, tech, visits) * price		Yes	No
293	308	Zheng	2018	W. Zheng, H. Sun, P. Zhang, G. Zhou, Q. Jin, X. Lu	A four-stage DEA-based efficiency evaluation of public hospitals in China after the implementation of new medical reforms	China	Provider	hospital		No	indirect		productive	technical efficiency (technical, pure technical, scale efficiency)	Yes	DEA (+)	input-oriented	number of staff; governement financial subsidies; number of beds; fixed assets	number of outpatient and emergency department patients and visits; number of discharged patients; medical and health service income; hospital beds utilization rate		No	No
294	309	Abolghasem	2019	S. Abolghasem, M. Toloo, S. Amézquita	Cross-efficiency evaluation in the presence of flexible measures with an application to healthcare systems	international	Health System	international		No	indirect		productive	technical efficiency	Yes	DEA (+)	output-oriented	population; specialist surgical; birthrate; total fertility rate; hospital beds; nurses and midwives; physicians	mortality		Yes	Yes
295	310	Ahmed	2019	S. Ahmed, M. Z. Hasan, S. Laokri, Z. Jannat, M. W. Ahmed, F. Dorin, et al.	Technical efficiency of public district hospitals in Bangladesh: a data envelopment analysis	Bangladesh	Provider	hospital		No	indirect		productive	technical efficiency	Yes	DEA (+)	input-oriented	number of inpatient beds; number of doctors; number of nurses available	number of women received 4 ANC (antenatal care) services; number of normal deliveries; number of caesarean-section service provided; number of women received PNC (post-natal care) service; number of outpatient visits; number of inpatient admissions		Yes	No
296	311	Ahmed b	2019	S. Ahmed, M. Z. Hasan, M. MacLennan, F. Dorin, M. W. Ahmed, M. M. Hasan, et al.	Measuring the efficiency of health systems in Asia: a data envelopment analysis	international	Health System	international		No	indirect		productive	technical efficiency	Yes	DEA (+)	output-oriented	health expenditure per capita PPP	healthy life expectancy at birth (years); infant mortality (per 1000 live births)		Yes	Yes
297	312	Asghar	2019	N. Asghar, M. Ali, F. Farooq, U. Talpur	Delivery of Health Care Service in the Organization of Islamic Cooperation (OIC) Member States and Regional Diversity: A Bootstrap DEA Analysis	international	Health System	international		No	indirect		productive	technical, cost and allocative* efficiency	Yes	DEA (+)	input-oriented	number of physician/1000 people; number of nurse and midwives per thousand people; number of beds in a hospital per thousand people; public health care expenditures in thousands	average number of years that a person at birth is expected to live; probability of maternal mortality rate per 1000 birth; probability of dying between birth and the first birthday of a child/1000 birth; probability of dying between birth and under first five year of a child/1000 birth		Yes	Yes
298	313	Blöndal	2019	B. Blöndal, T. L. Ásgeirsdóttir	Costs and efficiency of gatekeeping under varying numbers of general practitioners	international	Health System	international		No	indirect		productive	technical efficiency	Yes	DEA (+)	non-oriented	Model 1: health care costs per capita Model 2: health care costs as a percentage of GDP	life expectancy at birth; infant mortality; proxy for general health; mortality rates from circulatory diseases (heart and brain); mortality rate from cancer; mortality due to respiratory diseases (pneumonia, influenza, asthma, chronic obstructive pulmonary disease)		Yes	Yes
299	314	Chen	2019	Y. Chen, J. Wang, J. Zhu, H. D. Sherman, S.-Y. Chou	How the Great Recession affects performance: a case of Pennsylvania hospitals using DEA	USA	Provider	hospital		No	indirect		productive	technical efficiency	Yes	DEA (+)	input-oriented	Total hospital beds, FTE physicians and dentists, FTE registered nurses, FTE licensed practical or vocational nurses, County-level unemployment rates	Total facility admissions, Total facility inpatient days, Inpatient surgical operations, Total surgical operations, Emergency room visits		No	No
300	315	Ferreira	2019	D. C. Ferreira, A. M. Nunes	Technical efficiency of Portuguese public hospitals: A comparative analysis across the five regions of Portugal	Portugal	Provider	hospital		No	direct	If, for a given hospital, targets and observations are equal for all inputs and outputs, then this hospital is clearly efficient and belongs to the efficient frontier.	productive	technical efficiency	Yes	DEA (+)	input-oriented	overall costs of providing care; number of beds; number of full‐time equivalent clinical human resources (physicians & nurses)	number of patients with hospitalization episode; total number of medical appointments; number of patients who went through the emergency service; number of surgeries		No	No
301	316	Franco Miguel	2019	J. L. Franco Miguel, C. Fullana Belda, A. Rúa Vieites	Analysis of the technical efficiency of the forms of hospital management based on public-private collaboration of the Madrid Health Service, as compared with traditional management	Spain	Provider	hospital		No	direct	The concept of efficiency implies ensuring the correct distribution of the means used in relation to the results obtained.	productive	technical efficiency	Yes	DEA (+)	input-oriented	n° of doctors, n° of beds, spending on purchases and services	n° of discharges, n° of outpatient consultations, n° of outpatient emergencies, n° of major outpatient surgeries		No	No
302	317	Guillon	2019	M. Guillon, M. Audibert, J. Mathonnat	La mesure de l'efficience des centres de sante en zone rurale et ses implications: Enseignements tires de la Mongolie.	Mongolia	Provider	primary care		No	indirect		productive	technical efficiency	Yes	DEA (+)	input-oriented	n° of physicians, n° of nurses, n° of beds	n° of consultations, n° of preventive consultations, n° of hospital admissions		Yes	No
303	318	Hamzah	2019	N. M. Hamzah, K. F. See	Technical efficiency and its influencing factors in Malaysian hospital pharmacy services	Malaysia	Provider	hospital	hospital pharmacies	No	direct	One such measurement is referred to as technical efficiency (TE), which implies that an organisation is technically efficient when it is able to use fewer inputs to produce an equal amount of outputs relative to similar organisations	productive	technical efficiency	Yes	DEA (+)	input-oriented	n° of pharmacists, n° of other staff, drug expenses	drug dispensing, counselling, pharmaceutical care, sterile and non-sterile preparation, average waiting time (quality indicator)		Yes	Yes
304	319	Hsiao	2019	B. Hsiao, L.-H. Chen, H.-T. Wu	Assessing performance of Taiwan hospitals using data envelopment analysis: In view of ownership	Taiwan	Provider	hospital		No	direct	Efficiency refers to the ratio relationship between various inputs and outputs of organizations.	productive	technical efficiency	Yes	DEA (+)	input-oriented	n° of beds, n° of administrative staff, n° of doctors, n° of nurses, n° of other medical staff	n° of inpatients, n° of outpatients, annual emergency patient visits, income from inpatient, income from outpatients		No	No
305	320	Ilgün	2019	G. İlgün, M. Konca	Assessment of efficiency levels of training and research hospitals in Turkey and the factors affecting their efficiencies	Turkey	Provider	hospital		No	indirect		productive	technical efficiency	Yes	DEA (+)	input-oriented	number of beds, number of intensive care beds, number of specialist doctors	number of polyclinic admissions, number of inpatients, number of A, B, and C type surgeries		No	No
306	321	Jing	2019	R. Jing, T. Xu, X. Lai, E. Mahmoudi, H. Fang	Technical Efficiency of Public and Private Hospitals in Beijing, China: A Comparative Study	China	Provider	hospital		No	direct	Technical efficiency indicates the extent to which a hospital is minimizing inputs to achieve its chosen output level or maximizing outputs given a chosen input level [13]. The present study used technical efficiency to measure hospital efficiency.	productive	technical efficiency (technical, pure technical, scale efficiency)	Yes	DEA (+)	output-oriented	n° of beds, n° of health technicians	outpatient and emergency visits, inpatient discharges, revenue		Yes	No
307	322	Kakeman	2019	E. Kakeman, H. Dargahi	The Health Sector Evolution Plan and the Technical Efficiency of Public Hospitals in Iran	Iran	Provider	hospital		No	indirect		productive	technical efficiency	Yes	DEA (+)	input-oriented	number of doctors, nurses, and other staff, number of hospital beds	number of outpatients, emergency department visits, and the number of inpatient days		Yes	No
308	323	Li	2019	B. Li, M. Mohiuddin, Q. Liu	Determinants and Differences of Township Hospital Efficiency among Chinese Provinces	China	Provider	hospital		No	indirect		productive	technical efficiency (technical, pure technical, scale efficiency)	Yes	DEA (+)	output-oriented	number of medical personnel; number of medical beds; number of township hospitals	number of outpatient visits, number of inpatients, medical bed utilization rate		No	No
309	324	McGarvey	2019	R. G. McGarvey, A. Thorsen, M. L. Thorsen, R. M. Reddy	Measuring efficiency of community health centers: a multi-model approach considering quality of care and heterogeneous operating environments	USA	Provider	primary care		No	indirect		productive	technical efficiency	Yes	DEA (+)	input-oriented	Total non-patient revenue, 9 categories of staff FTE	annual number of prenatal patients served, annual number of prenatal patients who delivered, percentage ofprenatal patients who receive care in first trimester, percentage of low birth weight births		Yes	Yes
310	325	Michel	2019	M. Michel, C. Alberti, J. C. Carel, K. Chevreul	Association of Pediatric Inpatient Socioeconomic Status with Hospital Efficiency and Financial Balance	France	Provider	hospital		No	indirect		productive	technical efficiency	Yes	indicator(s)				LOS	No	No
311	326	Rezapour	2019	A. Rezapour, Z. Foroughi, N. S. Sadeghi, M. Faraji, A. Mazdaki, A. S. Asiabar, et al.	Identification of the most appropriate variables for measuring the efficiency of Iranian public hospitals: Using Delphi technique	Iran	Provider	hospital		No	indirect		productive	technical efficiency	Yes	other		Number of active beds, Number of full-time employees, Number of professional staff, Number of managerial staff, Number of general practitioners, Number of specialist physicians, Number of nurses, Number of paramedics, Other personnel	Number of patients discharged, Number of surgeries, Number of laboratory tests, Number of outpatient admission, Number of inpatient admission, Bed turnover, Bed occupancy rate, Average length of stay, The income-expenditure ratio		No	No
312	327	Santos-Neto	2019	J. A. D. Santos-Neto, Á. N. Mendes, A. C. Pereira, L. R. Paranhos	Assessment of health technical efficiency in the cities of the Rota dos Bandeirantes health region of the state of São Paulo, Brazil	Brazil	Health System	regional		No	indirect		productive	technical efficiency	Yes	indicator(s)				Total per capita health expenditure, Percentage of population with primary care team coverage, GDP per capita	Yes	No
313	328	W.D.S.	2019	A. W. D. S, M. H. Juni, Y. Lim Poh, J. A. Ghani, F. Kamarudin	TECHNICAL EFFICIENCY ASSESSMENT OF MATERNAL HEALTH SERVICES IN NEGERI SEMBILAN, MALAYSIA USING DATA ENVELOPMENT ANALYSIS	Malaysia	Provider	primary care		No	direct	Technical efficiency is the effectiveness with which a given set of inputs is used to produce an output.	productive	technical efficiency (technical, pure technical, scale efficiency)	Yes	DEA (+)	output-oriented	number of doctors, number of nurses, expenditures	total number of patient attendance at maternal health services		No	No
314	329	Yitbarek	2019	K. Yitbarek, G. Abraham, A. Adamu, G. Tsega, M. Berhane, S. Hurlburt, et al.	Technical efficiency of neonatal health services in primary health care facilities of Southwest Ethiopia: a two-stage data envelopment analysis	Ethiopia	Provider	primary care	neonatal health services	No	indirect		productive	technical efficiency	Yes	DEA (+)	input-oriented	non-salary recurrent expenses, administrative staff, clinical and midwife nurses, laboratory technicians and technologists, pharmacy technicians and pharmacists, health officers // non-salary recurrent expenses, health extension workers	number of neonatal outpatients, neonatal referral, n° of those who received service at maternal and child health units // neonatal outpatients, neonatal referrals to health centers, home-to-home service		No	No
315	330	Yitbarek b	2019	K. Yitbarek, A. Adamu, G. Tsega, Y. Siraneh, B. Erchafo, D. Yewhalaw, et al.	Technical Efficiency of Maternal and Reproductive Health Services in Public Hospitals of Oromia Regional State, Ethiopia	Ethiopia	Provider	hospital	maternal & reproductive health	No	indirect		productive	technical efficiency	Yes	DEA (+)	input-oriented	Expenditure excluding salary, Administrative staffs’ salary expenditure, Physicians’ salary expenditure, nurses’ salary expenditure, Others’ salary expenditure, Classrooms Bed	First antenatal care, Delivery service, Postnatal care, Family planning, Abortion, Post-abortion service		No	No
316	331	Zhang	2019	L. Zhang, Y. Zeng, Y. Fang	Evaluating the technical efficiency of care among long-term care facilities in Xiamen, China: based on data envelopment analysis and Tobit model	China	Provider	nursing home		No	direct	Efficiency can be simply used as a tool to explain the relationship between the inputs and outputs. And even technical efficiency (TE) can be applied to find out whether any waste can be eliminated without worsening any input or output [7].	productive	technical efficiency (technical, pure technical, scale efficiency)	Yes	DEA (+)	input-oriented	number of fixed assets, number of administrative staff, number of medical staff, number of caregivers, number of paramedical staff, number of beds	number of independent seniors, number of partially disabled seniors, number of disabled seniors, fall rates, the rate of complaint unhandled, annual incidence of major accidents		Yes	Yes
317	332	Zheng	2019	D. Zheng, J. Gong, C. Zhang	Efficiency of medical service systems in the rural areas of Mainland China: a comparative study from 2013 to 2017	China	Health System	regional	rural areas	No	indirect		productive	technical efficiency	Yes	DEA (+)	output-oriented	number of village clinics, number of professional health personnel (licensed physicians, licensed physician assistants, registered nurses, and village doctors), number of non-professional health workers / number of township hospitals, number of beds, number of health technical personnel, number of other personnel	total number of visits / total number of visits, number of discharged patients, occupancy rate of beds, average length of stay		Yes	No
318	333	Alatawi	2020	A. D. Alatawi, L. W. Niessen, J. A. M. Khan	Determinants of Technical Efficiency in Public Hospitals: The Case of Saudi Arabia	Saudi Arabia	Provider	hospital		No	indirect		productive	technical efficiency	DNA	none					No	No
319	334	Alatawi b	2020	A. D. Alatawi, L. W. Niessen, J. A. M. Khan	Efficiency evaluation of public hospitals in Saudi Arabia: an application of data envelopment analysis	Saudi Arabia	Provider	hospital		No	indirect		productive	technical efficiency	Yes	DEA (+)	input-oriented	number of hospital beds, number of full- time physicians, number of full- time nurses, number of full- time allied health personnel	outpatient visits, patients discharged, total number of surgical operations during the year, number of radiological investigations conducted in hospital during the year, number of laboratory tests during the year, hospital mortality rate		Yes	Yes
320	335	Aloh	2020	H. E. Aloh, O. E. Onwujekwe, O. G. Aloh, C. J. Nweke	Is bed turnover rate a good metric for hospital scale efficiency? A measure of resource utilization rate for hospitals in Southeast Nigeria	Nigeria	Provider	hospital		No	indirect		productive	technical efficiency	Yes	other				bed occupancy rate, mean average length of stay, mean bed turnover rate, turnover interval	No	No
321	336	Alwaked	2020	A. A. Alwaked, U. R. Al‐qalawi, S. Y. Azaizeh	Efficiency of Jordanian public hospitals (2006–2015)	Jordan	Provider	hospital		No	direct	Production technical efficiency is defined by output-oriented measure as proportionally expanding firm outputs for a specified set of inputs, and by the input-oriented measure as proportionally reducing firm inputs for a specified set of outputs.	productive	technical efficiency	Yes	SFA (+)		number of beds, number of physicians, number of medical staff, number of non-medical staff	n° of inpatients		No	No
322	337	Aung	2020	Y. N. Aung, A. M. Nur, A. Ismail, S. M. Aljunid	Determining the Cost and Length of Stay at Intensive Care Units and the Factors Influencing Them in a Teaching Hospital in Malaysia	Malaysia	Provider	hospital	intensive care unit	No	indirect		productive	technical efficiency	Yes	indicator(s)				LOS, cost of care	Yes	No
323	338	Ayiko	2020	R. Ayiko, P. N. Mujasi, J. Abaliwano, D. Turyareeba, R. Enyaku, R. Anguyo, et al.	Levels, trends and determinants of technical efficiency of general hospitals in Uganda: data envelopment analysis and Tobit regression analysis	Uganda	Provider	hospital		No	direct	Technical efficiency (TE) measures how well resources are transformed into outputs and how well health system goals such as improving health outcomes, responsiveness, fairness in financial contribution, quality and equity are achieved [8].	productive	technical efficiency	Yes	DEA (+)	input-oriented	n° of beds, n° of staff	n° of outpatient visits, n° of inpatient admisstions, n° of births		Yes	No
324	339	Barpanda	2020	S. Barpanda, N. Sreekumar	Performance Analysis of Hospitals in Kerala Using Data Envelopment Analysis Model	India	Provider	hospital		No	direct	Measuring efficiency is the ratio of output over input	productive	technical efficiency	Yes	DEA (+)	input-oriented	bed number, trained medical staff, services offered	outpatient rate, mortality rate and number of surgical operations in a month		Yes	Yes
325	340	Bashir	2020	S. Bashir, M. Nasir	Tradeoff between efficiency and perceived quality: evidence from patient-level data	Pakistan	Provider	hospital		No	indirect		productive	technical efficiency	Yes	SFA (+)		Specialists, WMO, Nurses, Other staff, Technical staff	deliveries		Yes	No
326	341	Bonasia	2020	M. Bonasia, K. Kounetas, N. Oreste	Assessment of regional productive performance of European health systems under a metatechnology framework	international	Health System	international	Europe	No	direct	However, the efficiency concept applied to the healthcare sector seeks to capture the relation between inputs, outputs and health outcomes.	productive	technical efficiency	Yes	DEA (+)	output-oriented	number of staffed beds, FTE, FTE nurses and midwives	life expectancy, crude death rate per hundred thousand inhabitants, infant mortality		Yes	Yes
327	342	Chen	2020	Z. Chen, X. Chen, X. Gan, K. Bai, T. Baležentis, L. Cui	Technical Efficiency of Regional Public Hospitals in China Based on the Three-Stage DEA	China	Provider	hospital		No	direct	The technical efficiency assessment of public hospitals, implying maximum output for minimum input, …	productive	technical efficiency	Yes	DEA (+)	input-oriented	number of licensed (assistant) doctors, number of other technical staff (including registered nurses, pharmacists, and other technicians), number of managers, number of beds	number of outpatient visits, number of inpatients visits, number of infectious patients treated in public hospital		Yes	No
328	343	Cinaroglu	2020	S. Cinaroglu	Integrated k-means clustering with data envelopment analysis of public hospital efficiency	Turkey	Provider	hospital		No	indirect		productive	technical efficiency	Yes	DEA (+)	input-oriented	number of staffed beds, number of physicians who are full time employees, number of nurses who are full time employees	number of admissions, number of inpatients (unadjusted), number of inpatient and outpatient surgeries		No	No
329	344	de Sousa	2020	K. M. de Sousa, M. D. M. S. F. Pinhanez, P. A. do Monte, J. A. Diniz	Salary, Financial Autonomy and Efficiency of Healthcare Systems in Local Governments	Brazil	Health System	regional		No	indirect		productive	technical efficiency	Yes	DEA (+)	output-oriented	expenses with maintenance (acquisition of materials and tertiary services), number of employees, physical structure measured by bed, equipment numbers	outpatient and hospital procedures, family healthcare attention, vaccinations offered		Yes	No
330	345	Ferreira	2020	D. C. Ferreira, A. M. Nunes, R. C. Marques	Operational efficiency vs clinical safety, care appropriateness, timeliness, and access to health care: The case of Portuguese public hospitals	Portugal	Provider	hospital		No	indirect		productive	technical efficiency	Yes	DEA (+)	non-oriented	staff costs, operating costs, costs of goods sold and consumed, costs with outsourcing, hospital days	inpatient services, medical appointments, operating theatre services, emergency room services, delivery room services		Yes	No
331	346	Ilgün	2020	G. İlgün, B. Şahin	Investigation of factors affecting efficiency of primary healthcare in Turkey with two-stage data envelopment analysis	Turkey	Health System	national	primary care	No	indirect		productive	technical efficiency	Yes	DEA (+)	input-oriented	primary healthcare budget allowance per capita, number of physician per 100,000 population, number of nurses and midwives per 100,000 population and other health personnel per 100,000 population	average number of follow-ups per pregnant and infant, number of visits to primary healthcare per capita and infant mortality rate		Yes	Yes
332	347	Küçük	2020	A. Küçük, V. S. Özsoy, D. Balkan	Assessment of technical efficiency of public hospitals in Turkey	Turkey	Provider	hospital		No	indirect		productive	technical efficiency	Yes	DEA (+)	output-oriented	number of doctors, number of beds, number of CT scanners and MRI units, total expenditures.	number of outpatients, total inpatients, number of emergency department visits, number of outpatient visits per physicians (per day), number of surgeries, total revenue		No	No
333	348	Lee	2020	Y. J. Lee, S.-J. Joo	Assessing the effects of exogenous factors for benchmarking hospitals with double bootstrapping	USA	Provider	hospital		No	direct	Technical efficiency accounts for a firm’s ability to maximize the output from a given set of inputs, while allocative efficiency denotes a firm’s ability to allocate the inputs optimally given a price of an item	productive	technical efficiency	Yes	DEA (+)	NA	full-time equivalent (FTE) employees, number of beds, inventory, salary and wages	net revenues, patient days		No	No
334	349	Li Q.	2020	Q. Li, L. Tian, X. Jing, X. Chen, J. Li, H. Chen	Efficiency and scale effect of county public hospitals in Shandong Province, China: a cross-sectional study	China	Provider	hospital		No	indirect		productive	technical efficiency (technical, pure technical, scale efficiency)	Yes	DEA (+)	output-oriented	actual number of open beds, doctors, nurses and total expenditure	total number of annual visits, discharges and total income		No	No
335	350	Li Z.	2020	Z. Li, L. Yang, S. Tang, Y. Bian	Equity and Efficiency of Health Resource Allocation of Chinese Medicine in Mainland China: 2013-2017	China	Health System	national	only TCM	No	indirect		productive	technical efficiency	Yes	DEA (+)	output-oriented	health staff, institutions (TCM hospitals, integrated Chinese and western hospitals, and ethnic medicine hospitals), bed numbers	outpatient visits, and discharged patients from the institutions		No	No
336	351	Lu	2020	W. Lu, R. D. Evans, T. Zhang, Z. Ni, H. Tao	Evaluation of resource utilization efficiency in obstetrics and gynecology units in China: A three-stage data envelopment analysis of the Shanxi province	China	Provider	hospital	OB/GYN units	No	indirect		productive	technical efficiency (technical, pure technical, scale efficiency)	Yes	DEA (+)	input-oriented	Number of Doctors, Number of Nurse, Number of Beds	Number of Discharged Patients, Average Length of Stay		No	No
337	352	Manavgat	2020	G. Manavgat, A. DemİRcİ	Decentralization Matter of Healthcare and Effect on Regional Healthcare Efficiency: Evidence from Turkey	Turkey	Provider	hospital		No	direct	Efficiency generally refers to using the minimum number of inputs for a given number of outputs. Efficient care, therefore, means a health care facility produces a given level of care or quantity that meets an acceptable standard of quality, using the minimum combination of resources.	productive	technical efficiency	Yes	DEA (+)	input-oriented	n° of beds, n° of care-beds, n° of physicians, n° of nurses	Number of examinations, Total Birth- Parturition, Hospital bed turnover rate, Average length of hospital stay		Yes	No
338	353	Michel	2020	M. Michel, C. Alberti, J.-C. Carel, K. Chevreul	Socioeconomic Status of Newborns and Hospital Efficiency: Implications for Hospital Payment Methods	France	Provider	hospital		No	direct	hospital technical efficiency—the ability to obtain maximum output from a given set of inputs - …	productive	technical efficiency	Yes	indicator(s)				LOS	No	No
339	354	Mohamadi	2020	E. Mohamadi, A. Olyaee Manesh, A. Takian, R. Majdzadeh, F. Hosseinzadeh Lotfi, H. Sharafi, et al.	Technical efficiency in health production: A comparison between Iran and other upper middle-income countries	international	Health System	international		No	indirect		productive	technical efficiency	Yes	DEA (+)	input-oriented	Current Health Expenditure	Life expectancy at birth, Under-five mortality rate, General Government Health Expenditure (GGHE) as Current Health Expenditure		Yes	Yes
340	355	Mohammadpour	2020	S. Mohammadpour, J. Javan-Noughabi, A. Vafaee Najar, M. Zangeneh, S. Yousefi, M. Nouhi, et al.	Factors affecting the technical efficiency of rural primary health care centers in Hamadan, Iran: data envelopment analysis and Tobit regression	Iran	Provider	primary care	rural primary care centers	No	indirect		productive	technical efficiency	Yes	DEA (+)	input-oriented	rural health workers	child mortality rate under 1 year of age, child mortality rate 1 year to 5 years of age		Yes	Yes
341	356	Ngobeni	2020	V. Ngobeni, M. C. Breitenbach, G. C. Aye	Technical efficiency of provincial public healthcare in South Africa	South Africa	Health System	national		No	indirect		productive	technical efficiency	Yes	DEA (+)	input-oriented	2017/18 total health spending, health staff	infant mortality rate		Yes	Yes
342	357	Nundoochan	2020	A. Nundoochan	Improving public hospital efficiency and fiscal space implications: the case of Mauritius	Mauritius	Provider	hospital		No	direct	A health care provider is technically efficient when it manages to produce the maximum outputs possible with the production factors or inputs put at their disposal. ... a provider is equally technical efficient when making use of minimal possible mix of production factors or inputs to produce a given output.	productive	technical efficiency	Yes	SFA (+)		Hospital beds, doctors, nurses and non-medical staff	inpatients and outpatients seen at Accident Emergency, Sorted and Unsorted departments		No	No
343	358	Ortega-Díaz	2020	M. I. Ortega-Díaz, R. Ocaña-Riola, C. Pérez-Romero, J. J. Martín-Martín	Multilevel Analysis of the Relationship between Ownership Structure and Technical Efficiency Frontier in the Spanish National Health System Hospitals	Spain	Provider	hospital		No	indirect		productive	technical efficiency	Yes	DEA (+)	input-oriented	Installed Beds, Faculty Personnel, Other Healthcare Personnel, Non-Healthcare Personnel, Purchases and external services	Total Discharges Adjusted Case by Case, Outpatient Consultations, Non-Admitted Emergencies, Major Surgical Procedures,		Yes	No
344	359	Rosko	2020	M. Rosko, M. Al-Amin, M. Tavakoli	Efficiency and profitability in US not-for-profit hospitals	USA	Provider	hospital		No	direct	However, increasing efficiency allows a reduction of costs without affecting quality or access	productive	cost efficiency	Yes	SFA (+)		cost of capital, cost of labour	inpatient admissions, outpatient visits, and post-admission patient days		Yes	No
345	360	Sarabi Asiabar	2020	A. Sarabi Asiabar, T. Sharifi, A. Rezapour, S. M. A. Khatami Firouzabadi, P. Haghighat-Fard, S. Mohammad-Pour	Technical efficiency and its affecting factors in Tehran's public hospitals: DEA approach and Tobit regression	Iran	Provider	hospital		No	direct	Technical efficiency shows the institution's ability to obtain the maximum product from the determined value of inputs and using the minimum inputs to achieve the determined value of the output	productive	technical efficiency	Yes	DEA (+)	input-oriented	number of beds, number of intensive care beds, number of full-time staff, number of specialized physicians, number of clinics, hospital condition, and geographical location, value of hospitals capital properties, health medical services tariff, specialized equipment and hospital base	number of hospitalization admittance, bed occupancy, bed circulation, average length of stay, death after 24h, patients satisfaction, number of outpatients admittance, number of urgency referents, the time mean of deciding the future of patients in urgency and patients readmittance		Yes	Yes
346	361	Schneider	2020	A. M. Schneider, E.-M. Oppel, J. Schreyögg	Investigating the link between medical urgency and hospital efficiency - Insights from the German hospital market	Germany	Provider	hospital		No	direct	Hospitals are assumed to be technically efficient if they produce a given amount of output with the minimal amount of input (inputorientation)	productive	technical efficiency	Yes	DEA (+)	input-oriented	hospitals’ medical staff in FTE (registered nurses, assistant nurses, and physicians), hospital beds	adjusted inpatient cases, outpatient cases		Yes	No
347	362	Seddighi	2020	H. Seddighi, F. Nosrati Nejad, M. Basakha	Health systems efficiency in Eastern Mediterranean Region: a data envelopment analysis	international	Health System	international		No	direct	Farrell defines a firm’s efficiency as "to produce an output to a sufficiently large extent than a given input value", and it specifies the technical allocation and economic performance of its types	productive	technical efficiency	Yes	DEA (+)	input-oriented	physicians density per 10,000 populations, Total hospital beds per 10,000 populations, Current expenditure on health (% of gross domestic product)	infant survival rate, Life expectancy		Yes	Yes
348	363	Singh	2020	P. Singh, M. Farhan, P. Singh	An investigation on impact of workplace efficiency on quality of health services: A case of tertiary hospitals of Punjab	India	Provider	hospital		No	indirect		productive	technical efficiency	Yes	DEA (+)	NA	number of beds; number of doctors; number of nurses; number of specialized equipment; Outpatient department hours per week; laboratory ours per week; paramedical staff supporting staff doctors and operating equipments; number of administrative staff	outpatient visits; inpatient visits; laboratory cases; maternal and child healthcare (cases treated)		Yes	No
349	364	Thai	2020	Q. K. Thai, M. Noguchi	Measuring Efficiency of the New Zealand District Health Boards: An Empirical Research Using Two‐Stage Data Envelopment Analysis	New Zealand	Health System	regional	District Health Boards	No	indirect		productive	technical efficiency	Yes	DEA (+)	input-oriented	total expenditure	volume of activities in treating inpatients; volume of activities in outpatient service; number of patients at emergency unit; volume of elective surgeries; number of patients supported to quit smoking; number of eight-month infants get immunised; average life expectancy at birth		Yes	Yes
350	365	Yi	2020	M. Yi, J. Peng, L. Zhang, Y. Zhang	Is the allocation of medical and health resources effective? Characteristic facts from regional heterogeneity in China	China	Health System	regional		No	indirect		productive and allocative	technical efficiency	Yes	DEA (+)	non-oriented	number of health technicians per 10'000 people; government expenditure; medical and health institution number	bed utilization rate; total visits to health institution numbers; maternal mortality rate; under-five child mortality; infectious incidence rate of category A and B; human mortality rate		Yes	Yes
351	366	Yuan	2020	H. Yuan, H. Li, Z. Hou	Is it worth outsourcing essential public health services in China?-Evidence from Beilin District of Xi'an	China	Provider	primary care		No	indirect		productive	technical efficiency	Yes	DEA (+)	NA	program funds of EPHS; number of public health personnel; average salary of public health personnel	number of immunizations; number of newborn visits; number of premature births; number of physcial examinations for elderly people; management rate of hypertension; management rate of type 2 diabetes; management rate of Chinese medicine		Yes	Yes
352	367	Zhang	2020	T. Zhang, W. Lu, H. Tao	Efficiency of health resource utilisation in primary-level maternal and child health hospitals in Shanxi Province, China: a bootstrapping data envelopment analysis and truncated regression approach	China	Provider	hospital	maternal and child health hospitals	No	indirect		productive	technical efficiency (technical, pure technical, scale efficiency)	Yes	DEA (+)	output-oriented	total expenditure; number of doctors; number of nurses; number of open beds; number of devices over 10'000 chinese yuan	total revenue; number of patient discharges; number of outpatient and emergency visits; number of health examinations		Yes	No
353	368	Anastasios	2021	T. Anastasios, N. Miltiadis, T. Styliani, P. Panagiotis	Measuring Technical Efficiency of Health Centers in Greece: A Data Envelopment Analysis Application for the Primary Health System of Greece	Greece	Provider	primary care	health centers	No	indirect		productive	technical efficiency	Yes	DEA (+)	input-oriented	total number of doctors employed; total number of managemers employed; total number of non-medical staff employed; total number of nursing staff employed	total number of chronic disease cases faced; total number of emergencies faced; total number of nursing operations employed; total number of microsurgeries employed; total number of dental procedures employed; total number of regular incidents faced; total number of urgent incidents faced; total number of transcriptions given; total number of bio pathological and laboratory exams applied; total n…		No	No
354	369	Andrews	2021	A. Andrews	An application of PCA-DEA with the double-bootstrap approach to estimate the technical efficiency of New Zealand District Health Boards	New Zealand	Health System	regional	District Health Boards	No	indirect		productive	technical efficiency	Yes	DEA (+)	output-oriented	FTEs medical staff; FTE nursing staff; FTE allied staff; FTE support staff; FTE management staff; outsourced clinical costs; capital assets value; clinical supplies costs	case-weighted inpatient discharges; price-weighted outpatient visits		Yes	No
355	370	Andrews b	2021	A. Andrews	The Efficiency of New Zealand District Health Boards in Administrating Public Funds: An Application of Bootstrap DEA and Beta Regression	New Zealand	Health System	regional	District Health Boards	No	indirect		productive	technical efficiency	Yes	DEA (+)	output-oriented	medical staff; non-medical staff; outsourced clinical costs; clinical supplies costs; capital assets	case-weighted inpatient discharges; price-weighted outpatient visits		Yes	No
356	371	Andrews c	2021	A. Andrews, O. Temoso, S. Kimpton	Persistent and Transient Inefficiency of Australian States and Territories in Providing Public Hospital Services: An Application of Bayesian Stochastic Finite Mixture Frontier Analysis	Australia	Provider	hospital		No	indirect		productive	technical efficiency	Yes	SFA (+)		number of medical officers; weighted FTE measure of nurses and other staff; average number of beds; non-salary expenditure	case-mix-adjusted separations; outpatient occasions of service		Yes	No
357	372	Bağci	2021	H. Bağci, M. Konca	Evaluating the Technical Efficiency of Hospitals Providing Tertiary Health Care in Turkey: An Application Based on Data Envelopment Analysis	Turkey	Provider	hospital		No	indirect		productive	technical efficiency	Yes	DEA (+)	input-oriented	number of specialist physician; number of assistant physician; number of nurse and midwife; number of other medical staff; bed number	number of policlinic admission; number of inpatient; 1/mortality rate; number of days hospitalized; number of A type surgical operation; number of B type surgical operation; number of C type surgical operation (A most challenging and C simpler ones)		Yes	Yes
358	373	Barasa	2021	E. Barasa, A. Musiega, K. Hanson, L. Nyawira, A. Mulwa, S. Molyneux, et al.	Level and determinants of county health system technical efficiency in Kenya: two stage data envelopment analysis	Kenya	Health System	regional		No	indirect		productive	technical efficiency	Yes	DEA (+)	output-oriented	public county health expenditure; private county health expenditure; number of healthcare facilities	disability adjusted life years		Yes	Yes
359	374	Cinaroglu	2021	S. Cinaroglu	Intensive Care Unit Services Preparedness for the Pandemic: An Efficiency Analysis	Turkey	Provider	hospital	Intensive care unit	No	indirect		productive	technical efficiency	Yes	DEA (+)	input-oriented	number of beds in ICUs; total number of physicians who are FTE in hospitals, including specialistis and general practitioners; total number of nurses who are FTE, including midwives	total number of inpatients in the ICU services (unadjusted)		Yes	No
360	375	Cinaroglu b	2021	S. Cinaroglu	Efficiency in health services based on professionals consensus quality indicators	international	Health System	international	acute care, primary care, cancer care, cardiovascular diseases, and diabetes and health status measures	No	indirect		productive	technical efficiency	Yes	DEA (+)	input-oriented	primary care; acute care; cancer care; cardiovascular diseases	life expectancy; maternal mortality		Yes	Yes
361	376	Cinaroglu c	2021	S. Cinaroglu	Changes in hospital efficiency and size: An integrated propensity score matching with data envelopment analysis	Turkey	Provider	hospital		No	indirect		productive	technical efficiency	Yes	DEA (+)	input-oriented	the total number of staffed beds within the hospitals and the total number of physicians who are full-time employees (FTEs) in the hospitals, including specialists and general practitioners.	the total number of inpatients (unadjusted) and the total number of inpatient and outpatient surgeries that includes major, moderate, and minor operations		Yes	No
362	377	Cordero	2021	J. M. Cordero, A. García-García, E. Lau-Cortés, C. Polo	Efficiency and Productivity Change of Public Hospitals in Panama: Do Management Schemes Matter?	Panama	Provider	hospital		No	indirect		productive	technical efficiency	Yes	DEA (+)	output-oriented	medical staff; non-medical staff; beds	discharges; emergencies		Yes	No
363	378	Cordero b	2021	J. M. Cordero, A. García‐García, E. Lau‐Cortés, C. Polo	Assessing Panamanian hospitals' performance with alternative frontier methods	Panama	Provider	hospital		Yes	indirect		productive	technical efficiency	Yes	DEA (+)	input-oriented	medical staff; non-medical staff; beds	discharges; emergencies		Yes	No
363	379	Cordero b	2021	J. M. Cordero, A. García‐García, E. Lau‐Cortés, C. Polo	Assessing Panamanian hospitals' performance with alternative frontier methods	Panama	Provider	hospital		Yes	indirect		productive	technical efficiency	Yes	SFA (+)		medical staff; non-medical staff; beds	discharges; emergencies		Yes	No
364	380	Danilov	2021	A. V. Danilov	Scenarios for restructuring the regional inpatient healthcare system based on efficiency indicators and specialization indices	Russia	Provider	hospital		No	indirect		productive	technical efficiency	Yes	DEA (+)	input-oriented	number of beds deployed; number of doctors; number of nurses	number of inpatients		Yes	No
365	381	Eklom	2021	B. Eklom, S. Tracy, E. Callander	An exploration of potential output measures to assess efficiency and productivity for labour and birth in Australia	Australia	Provider	hospital	labour and birth in hospital	No	indirect		productive		Yes	indicator(s)				birth status: stillbirth birth; neonatal death within 60 days; apgar score of 7 or more at 5 min for births at or after term; admission to NICU; neonatal morbidity - hypoxic-ischemic encephalopathy; neonatal-morbidity - birth trauma; Neonatal morbidity – Intrauterine hypoxia; Other neonatal morbidity - meconium aspiration syndrome, congenital pneumonia or respiratory distress syndrome; Maternal d…	Yes	Yes
366	382	Gao	2021	Q. Gao, D. Wang	Hospital efficiency and equity in health care delivery: A study based in China	China	Provider	hospital		No	indirect		productive	technical efficiency	Yes	DEA (+)	NA	number of beds; number of physicians; number of nurses; number of supporting staff	number of patient visits; number of inpatient discharges		No	No
367	383	Gavurova	2021	B. Gavurova, K. Kocisova, J. Sopko	Health system efficiency in OECD countries: dynamic network DEA approach	international	Health System	international		No	indirect		productive	technical efficiency	Yes	DEA (+)	input-oriented	Public health sub-division: alcohol consumption in litres per capita aged 15 and older; tobacco consumption annual in grams per capita aged 15 and over Medical care sub-division: number of computer tomography devices per 1000'000 inhabitants; total number of doctors and nurses in health care per 1000 inhabitants	Public health sub-division: health-adjusted life expectancy Medical care sub-division: average number of inpatient discharges per 100'000 population for all diagnostic disease ; average number of consultations per physician per capita		Yes	Yes
368	384	Guillon	2021	M. Guillon, M. Audibert, J. Mathonnat	Efficiency of district hospitals in Zimbabwe: Assessment, drivers and policy implications	Zimbabwe	Provider	hospital		No	indirect		productive	technical efficiency	Yes	DEA (+)	output-oriented	number of beds; number of doctors; number of nurses	the number of inpatients, the number of outpatients; the number of operations		Yes	No
369	385	Ilgün	2021	G. İlgün, S. Sönmez, M. Konca, B. Yetim	Measuring the efficiency of Turkish maternal and child health hospitals: A two-stage data envelopment analysis	Turkey	Provider	hospital	maternal and child health hospitals	No	indirect		productive	technical efficiency	Yes	DEA (+)	input-oriented	number of beds; number of physicians	number of outpatients; number of inpatients; number of operations; number of deliveries		No	No
370	386	Kazemi	2021	M. Kazemi, S. Nazari, N. Motamed, S. Arsang-Jang, R. Fallah	Prediction of Hospitalization Length. Quantile Regression Predicts Hospitalization Length and its Related Factors better than Available Methods	Iran	Provider	hospital	teaching hospitals	No	indirect		productive		Yes	indicator(s)				length of hospitalization	No	No
371	387	Kim	2021	Y. Kim, K.-H. Lee, S. W. Choi	Multifaced Evidence of Hospital Performance in Pennsylvania	USA	Provider	hospital		No	indirect		productive	technical efficiency	Yes	DEA (+)	output-oriented	number of beds; number of doctors (FTEs); number of nurses (FTEs)	inpatient days; surgical operations; outpatient visits		Yes	No
372	388	Kourtis	2021	M. Kourtis, P. Curtis, M. Hanias, E. Kourtis	A Strategic Financial Management Evaluation of Private Hospitals' Effectiveness and Efficiency for Sustainable Financing: A Research Study	Greece	Provider	hospital		No	indirect		productive	technical efficiency	Yes	DEA (+)	input-oriented	total assets; staff expenses	revenues; cash flows from operations		Yes	No
373	389	Lari	2021	M. S. Lari, S. E. Sefiddashti	Measuring the Efficiency of Health Systems: A Case of Mental Health in Middle East and North Africa Countries	international	Health System	international		No	indirect		productive	technical efficiency	Yes	DEA (+)	input-oriented	psychiatrists and nurses working in the mental health sector; bed in mental hospitals; health expenditures	DALYS per 100'000		Yes	Yes
374	390	Li L.	2021	L. Li, Z. Liu	Research on efficiency measurement and spatiotemporal disparity of rural public health services in China	China	Provider	primary care	rural public health services	No	indirect		productive	technical efficiency	Yes	DEA (+)	input-oriented	number of clinics; number of skilled health personnel; number of doctors (assistant); number of registered nurses; number o fbeds in rural health facilities	hosiptal discharge rate; bed utilization ratio; average days in hospital; daily visits per doctor; daily inpatients per doctor		No	No
375	391	Li Z.	2021	Z. Li, W. Zhang, A. Kong, Z. Ding, H. Wie, Y. Guo	Configuration Analysis of Influencing Factors of Technical Efficiency Based on DEA and fsQCA: Evidence from China's Medical and Health Institutions	China	Provider	primary care	medical and health institutions	No	indirect		productive	technical and scale efficiency	Yes	DEA (+)	output-oriented	actual number of beds; health technical personnel; total assets	number of visits; inpatients (hospital admissions); medical income		No	No
376	392	Lin L.	2021	L. Lin, F. Wu, W. Chen, C. Zhu, T. Huang	Research on Urban Medical and Health Services Efficiency and Its Spatial Correlation in China: Based on Panel Data of 13 Cities in Jiangsu Province	China	Provider	primary care	urban medical and health services	No	indirect		productive	technical efficiency	Yes	DEA (+)	NA	number of health technicians (person); number of health institutions (unit); number of beds (unit)	number of outpatients and emergency visits; utilization rate of beds		No	No
377	393	Matos	2021	R. Matos, D. Ferreira, M. I. Pedro	Economic Analysis of Portuguese Public Hospitals Through the Construction of Quality, Efficiency, Access, and Financial Related Composite Indicators	Portugal	Provider	hospital		No	indirect		productive	technical efficiency	Yes	indicator(s)				Drug expenses per standard patient; Operating expenses per standard patient; Personnel expenses per standard patient; Standard patient per expenses with supplies and external services; Standard patients per FTE doctor; Standard patients per FTE nurse	Yes	No
378	394	Peng	2021	Z. Peng, L. Zhu, G. Wan, P. C. Coyte	Can integrated care improve the efficiency of hospitals? Research based on 200 Hospitals in China	China	Provider	hospital		No	indirect		productive	technical efficiency	Yes	DEA (+)	input-oriented	operating cost; number of physicians; number of ancillary medical staff; number of nurses; number of other staff (including administrative, technical and logistic staff); number of hospital beds	lenght of stay; inpatient admissions; outpatient visits; emergency visits; family visits; revenues; number of surgeries; number of discharges from hospital		Yes	No
379	395	Piubello	2021	L. Piubello Orsini, C. Leardini, S. Vernizzi, B. Campedelli	Inefficiency of public hospitals: a multistage data envelopment analysis in an Italian region	Italy	Provider	hospital		No	indirect		productive	technical efficiency	Yes	DEA (+)	input-oriented	number of beds; FTE; operating expenses	outpatient visits; inpatients; oupatient visit revenue; inpatient revenue; bed occupancy rate; mortality rate; inappropriate admission rate		Yes	Yes
380	396	Şahin	2021	B. Şahin, G. İlgün, S. Sönmez	Determining the factors affecting the technical efficiency scores of public hospitals using different regression methods	Turkey	Provider	hospital		No	indirect		productive	technical efficiency	Yes	DEA (+)	input-oriented	number of hospitals in each province; total number of beds per 1000 people; total number of physicians per 1000 people; total number of nurses + midwifes per 1000 people; total number of other healthcare personnel per 1000 people	outpatients per person in each province; proportion of inpatients (number of inpatients/number of outpatients); proportion of surgeries (number of surgery/number of inpatients); 1/1-(number of deaths/number of surgeries)		No	Yes
381	397	See	2021	K. F. See, N. Md Hamzah, M.-M. Yu	Metafrontier efficiency analysis for hospital pharmacy services using dynamic network DEA framework	Malaysia	Provider	hospital	pharmacy services	No	indirect		productive	technical efficiency	Yes	DEA (+)	non-oriented	pharmacists; nonpharmacists; store size (floor area, m^2); value of medicinal products purchased, ('000)	value of medicinal products issued out, ('000)		Yes	No
382	398	Shaqura	2021	I. I. Shaqura, M. Gholami, A. Akbari Sari	Assessment of public hospitals performance in Gaza governorates using the Pabón Lasso Model	Palestine	Provider	hospital	obstetrics and gynaecology, and paediatrics departments	No	indirect		productive	technical efficiency	Yes	other				average length of stay; bed occupancy rate; bed turnover ratio;	Yes	No
383	399	Shaqura b	2021	I. I. Shaqura, M. Gholami, A. A. Sari	Evaluation of performance at Palestinian public hospitals using Pabón Lasso model	Palestine	Provider	hospital	surgical and internal medicine departments	No	indirect		productive	technical efficiency	Yes	other				average length of stay, bed occupancy rate, and bed turnover ratio	Yes	No
384	400	Sielskas	2021	A. Sielskas	Determinants of hospital inefficiency. The case of Polish county hospitals	Poland	Provider	hospital		No	indirect		productive	technical efficiency	Yes	DEA (+)	input-oriented	General approach (for public hospitals and hospitals with no emergency department) nurses; doctors; number of beds Hospitals with an intensive care unit non-ICU beds; ICU beds; contract with NHF; materials (medical); materials (non-medical); energy; outsourcing (medical); outsourcing (non-medical); doctors; nurses; service workers; administration staff; fixed assets; current assets	number of patient-days total		No	No
385	401	Yin	2021	G. Yin, C. Chen, L. Zhuo, Q. He, H. Tao	Efficiency Comparison of Public Hospitals under Different Administrative Affiliations in China: A Pilot City Case	China	Provider	hospital		No	indirect		productive	technical efficiency	Yes	DEA (+)	output-oriented	number of FTE doctors; number of FTE registered nurses; number of other FTE medical professionals; number of average actual open beds	number of outpatient and emergency visits; number of discharged patients; number of surgical operations for inpatients; bed occupancy rate; undesirable outputs: mortality rate of inpatients; number of medical disputes		Yes	Yes
386	402	Yitbarek	2021	K. Yitbarek, G. Abraham, M. Berhane, S. Hurlburt, C. Mann, A. Adamu, et al.	Significant inefficiency in running community health systems: The case of health posts in Southwest Ethiopia	Ethiopia	Provider	primary care	health posts	No	indirect		productive	technical efficiency	Yes	DEA (+)	output-oriented	the number of HEWs (health extension workers); non-salary recurrent expenses (expenses for supplies, drugs, and vaccine)	number of health education sessions; antenatal care (ANC); family planning (FP) services; child immunization; treated diarrhea cases; treated malaria cases; number of households (HH) visits; number of referral.		No	No
387	403	Yue	2021	J. Yue, Y. Zhou, J. Ning, G. Yin, Y. Wu, J. Li, et al.	Efficiency and productivity of county-level traditional Chinese medicine hospitals in Hubei Province, China: A retrospective study based on 17 years of panel data	China	Provider	hospital	chinese medicine hospitals	No	indirect		productive	technical efficiency	Yes	DEA (+)	output-oriented	total number of medical staff; actual number of open beds	number of outpatient and emergency visits; number of discharged patients		No	No
388	404	Zarulli	2021	V. Zarulli, E. Sopina, V. Toffolutti, A. Lenart	Health care system efficiency and life expectancy: A 140-country study	international	Health System	international		No	indirect		productive	technical efficiency	Yes	DEA (+)	output-oriented	health care expenditure	life expectancy		Yes	Yes
389	405	Onder	2022	O. Onder, W. Cook, M. Kristal	Does quality help the financial viability of hospitals? A data envelopment analysis approach	USA	Provider	hospital		No	indirect		productive	technical efficiency	Yes	DEA (+)	output-oriented	beds; employees; discharges	readmission rate; cost		Yes	Yes
